# Supplementary material for: How grid reinforcement costs differ by the income of electric vehicle users
Source: Nat Commun. 2024 Nov 8;15:9674. doi: 10.1038/s41467-024-53644-0 (PMC11549416; doi:10.1038/s41467-024-53644-0)
Supplement: Supplementary file 3 — Source Data [file 41467_2024_53644_MOESM3_ESM.xlsx]

## Sheet: Figure 2
Arrival probability weekday, lower-income	Arrival probability weekday, higher-income	Arrival probability weekend, lower-income	Arrival probability weekend, higher-income
9.11162e-05	0.000151074	0.000461467	0.00073193
8.54214e-05	0.000141632	0.000461467	0.000714776
9.37961e-05	0.0001333	0.000461467	0.000699639
8.85852e-05	0.000125895	0.000461467	0.000686185
8.39228e-05	0.000119269	0.00043718	0.000674146
7.97267e-05	0.000118701	0.000484541	0.000663312
8.13537e-05	0.000113048	0.000461467	0.000631726
8.80099e-05	0.00010791	0.000440492	0.000644598
8.41834e-05	0.000103218	0.00042134	0.000636461
8.06758e-05	9.89173e-05	0.000423012	0.000609942
8.20046e-05	9.9277e-05	0.00042455	0.000603843
9.19923e-05	9.54587e-05	0.00042597	0.000615807
0.00010124	9.19232e-05	0.000427285	0.000609942
9.76245e-05	8.86402e-05	0.000412025	0.000588158
9.42581e-05	8.55836e-05	0.000413729	0.000599426
9.11162e-05	8.27308e-05	0.000430703	0.000579445
8.35232e-05	7.55369e-05	0.000399938	0.000518451
7.97267e-05	7.19399e-05	0.000399938	0.000518451
7.97267e-05	6.83429e-05	0.000399938	0.000518451
7.59301e-05	8.99248e-05	0.000323027	0.000426959
7.21336e-05	8.27308e-05	0.000323027	0.000381214
7.21336e-05	8.27308e-05	0.000338409	0.000350717
7.21336e-05	7.19399e-05	0.000338409	0.000350717
7.21336e-05	6.83429e-05	0.000338409	0.00032022
6.45406e-05	6.83429e-05	0.000338409	0.000304971
7.21336e-05	4.31639e-05	0.000338409	0.000304971
7.21336e-05	3.59699e-05	0.000338409	0.000259225
6.83371e-05	3.95669e-05	0.000323027	0.000243977
6.83371e-05	3.95669e-05	0.000323027	0.000228728
6.45406e-05	3.95669e-05	0.00027688	0.000228728
6.07441e-05	3.95669e-05	0.000261498	0.00021348
6.07441e-05	3.95669e-05	0.000261498	0.000198231
5.31511e-05	3.95669e-05	0.000246116	0.000198231
5.31511e-05	4.31639e-05	0.000246116	0.000198231
5.31511e-05	4.31639e-05	0.000246116	0.000198231
5.69476e-05	3.95669e-05	0.000199969	0.000182983
5.69476e-05	3.95669e-05	0.000199969	0.000182983
7.21336e-05	3.95669e-05	0.000199969	0.000152486
7.59301e-05	3.95669e-05	0.000199969	0.000137237
7.59301e-05	4.67609e-05	0.000184587	0.000137237
7.21336e-05	6.11489e-05	0.000184587	0.000137237
7.21336e-05	6.11489e-05	0.000169205	0.000121988
7.59301e-05	6.11489e-05	0.000153822	0.00010674
0.000121488	6.83429e-05	0.000153822	0.00010674
0.000140471	7.19399e-05	0.00013844	9.14913e-05
0.000144267	7.55369e-05	0.000107676	9.14913e-05
0.000155657	8.27308e-05	0.000107676	9.14913e-05
0.000170843	8.27308e-05	0.00013844	0.000121988
0.000201215	8.99248e-05	0.000169205	0.000121988
0.000223994	7.55369e-05	0.000215351	0.000121988
0.000284738	8.99248e-05	0.000215351	0.000121988
0.000334093	0.000129492	0.000199969	0.000152486
0.000394837	0.000165462	0.000169205	0.000152486
0.000421412	0.000190641	0.000230734	0.000198231
0.000493546	0.000219417	0.00027688	0.000228728
0.000531511	0.000255386	0.00027688	0.000259225
0.000622627	0.000273371	0.000292263	0.000289722
0.000675778	0.000316535	0.000292263	0.00032022
0.000740319	0.00037049	0.000323027	0.00032022
0.000808656	0.000395669	0.000353792	0.000335468
0.000846621	0.000449624	0.000353792	0.000350717
0.000903569	0.000471206	0.000369174	0.000381214
0.000979499	0.000532355	0.000384556	0.000396462
0.00103645	0.000607892	0.000369174	0.000381214
0.00116173	0.000722996	0.000369174	0.000411711
0.00118831	0.000791338	0.000384556	0.000426959
0.00121868	0.000906442	0.000399938	0.000457457
0.00125285	0.00101435	0.000415321	0.000472705
0.00134396	0.00115463	0.000446085	0.000487954
0.00148443	0.00133808	0.000446085	0.000518451
0.00164768	0.00154671	0.00047685	0.000533699
0.00171602	0.0016726	0.000507614	0.000518451
0.00179954	0.00183087	0.000553761	0.000564196
0.00190205	0.00204309	0.000584525	0.000579445
0.00200076	0.00229848	0.00061529	0.000609942
0.00208428	0.00255386	0.000630672	0.000625191
0.00225892	0.0029927	0.000676819	0.000655688
0.002388	0.00319413	0.000707583	0.000655688
0.00256644	0.00355383	0.00075373	0.000762428
0.00276765	0.00384878	0.00075373	0.00083867
0.00294989	0.0041833	0.000815259	0.00094541
0.00317768	0.00441351	0.000907553	0.000991156
0.00332954	0.00471925	0.000984464	0.00111314
0.00340926	0.0049063	0.000999846	0.00121988
0.00350038	0.00510054	0.00104599	0.00131138
0.00355733	0.00523722	0.00107676	0.00140287
0.00364844	0.00540628	0.00119982	0.00149436
0.00378891	0.00553937	0.00126134	0.00150961
0.00389142	0.00569404	0.0013844	0.00163159
0.00398633	0.00584511	0.00144593	0.00170784
0.00409643	0.00592784	0.00158437	0.00190607
0.00417616	0.00606453	0.0016459	0.00195181
0.00429005	0.00620122	0.00176896	0.0021348
0.00441913	0.00625517	0.00189202	0.00228728
0.00455961	0.00636308	0.00215351	0.00240927
0.0046697	0.00644581	0.0023381	0.00257701
0.00481017	0.00644221	0.00244578	0.00282098
0.00491648	0.00649977	0.00263036	0.00303446
0.00498861	0.00650696	0.00283033	0.00327844
0.00502658	0.00642423	0.00304569	0.00350717
0.00508732	0.00637747	0.00315336	0.00376639
0.00518223	0.00639545	0.00326104	0.00396462
0.00523159	0.00637747	0.00347639	0.00416285
0.00524677	0.00635229	0.00361483	0.00430009
0.00531511	0.0062228	0.00392247	0.00451357
0.00541762	0.00605734	0.00409168	0.00481854
0.00547077	0.00579116	0.00429165	0.00506252
0.00552012	0.00569044	0.00447623	0.005276
0.0055429	0.00543865	0.00473773	0.00545898
0.00550494	0.00534873	0.00512229	0.00559622
0.00550873	0.00512931	0.00542993	0.00582495
0.00538345	0.00498903	0.00558376	0.00591644
0.00544419	0.00479479	0.00586064	0.00606892
0.0055391	0.00469767	0.00607599	0.00606892
0.00559985	0.00460055	0.00629134	0.00614517
0.00569856	0.00456458	0.00662975	0.00632815
0.00573273	0.00449984	0.00672204	0.00645014
0.00569856	0.00448905	0.00682972	0.00655688
0.00586181	0.0044315	0.00707583	0.00677036
0.00584282	0.00435596	0.00724504	0.0068771
0.00594533	0.00434157	0.00739886	0.00690759
0.00606682	0.00434157	0.00769112	0.00721256
0.00616932	0.0043092	0.00787571	0.00730406
0.00617692	0.00429841	0.00790648	0.00725831
0.00618451	0.00428042	0.00793724	0.0073803
0.00620729	0.00428042	0.00795262	0.00750229
0.00622248	0.00433438	0.00810645	0.00751754
0.00629081	0.0043056	0.0083218	0.00756328
0.00634396	0.00433797	0.00830641	0.00754803
0.00628322	0.00438114	0.0082295	0.00748704
0.00634396	0.00435236	0.008491	0.00747179
0.00635535	0.00431999	0.00861406	0.00751754
0.00642749	0.00431999	0.00861406	0.00750229
0.00644267	0.0043092	0.00878326	0.00763952
0.0064161	0.00434157	0.00864482	0.00777676
0.00637813	0.00439553	0.00853715	0.00767002
0.00639711	0.0044279	0.00853715	0.007853
0.00636674	0.00448905	0.00844485	0.00779201
0.00634396	0.00452861	0.00842947	0.00773102
0.00634017	0.00449624	0.00827565	0.00780726
0.00626044	0.00451782	0.00801415	0.00753278
0.00630979	0.00450703	0.007968	0.00756328
0.00632118	0.00453581	0.00795262	0.00759378
0.00627183	0.00453221	0.00786033	0.00765477
0.00625664	0.00458257	0.00789109	0.00777676
0.00617692	0.00461134	0.00772189	0.00779201
0.00614655	0.00467969	0.00761421	0.00773102
0.00613895	0.00467249	0.0076296	0.00777676
0.00605923	0.00475163	0.00752192	0.00765477
0.006082	0.00480918	0.00738348	0.00773102
0.00603265	0.00483436	0.00729119	0.00767002
0.00595672	0.00482357	0.0071066	0.00754803
0.00585801	0.00482716	0.00701431	0.00744129
0.00578967	0.00483436	0.00695278	0.00745654
0.00581245	0.00485954	0.00690663	0.00747179
0.00576689	0.004784	0.00689125	0.00745654
0.00579347	0.00480918	0.00687587	0.00736505
0.00581625	0.00482357	0.00678357	0.00739555
0.00584282	0.00479479	0.00678357	0.0073498
0.00596052	0.00483076	0.00679895	0.00727356
0.00594913	0.00488112	0.00689125	0.0073498
0.00596052	0.00488472	0.00678357	0.00719732
0.00595672	0.0048991	0.00673743	0.00712107
0.00599848	0.00493507	0.00659898	0.00706008
0.00602126	0.00495306	0.00656822	0.00683135
0.00603265	0.00494946	0.00664513	0.00675511
0.00607821	0.00497824	0.00669128	0.00654163
0.00607062	0.00499263	0.00678357	0.00643489
0.0060896	0.0050286	0.00675281	0.00649588
0.00613895	0.00504658	0.00666051	0.00635865
0.0061997	0.00511492	0.00686048	0.00641964
0.00615793	0.00515809	0.00681434	0.00637389
0.00612756	0.00530197	0.00679895	0.00652638
0.00614275	0.0053775	0.00675281	0.00645014
0.00617312	0.00540628	0.00664513	0.00632815
0.00629461	0.00547822	0.00662975	0.00619091
0.00626424	0.005507	0.00662975	0.00611467
0.00622627	0.00553577	0.00655284	0.00602318
0.00623766	0.00559332	0.0065836	0.00606892
0.00621488	0.00565807	0.00655284	0.00597743
0.00623766	0.00578037	0.00650669	0.00606892
0.00628702	0.0058595	0.00650669	0.00597743
0.00631739	0.00594583	0.00644516	0.00596218
0.00636295	0.00606093	0.00642978	0.00596218
0.00635915	0.00619402	0.00649131	0.00603843
0.0064085	0.0063343	0.00644516	0.00588594
0.00648064	0.00647459	0.00642978	0.0057792
0.00648443	0.00653574	0.00627596	0.00564196
0.00643888	0.00664724	0.00621443	0.00561147
0.00639332	0.00668681	0.00612214	0.00567246
0.00641989	0.00683429	0.00592217	0.00547423
0.00642749	0.00693141	0.00587602	0.00558097
0.00646545	0.00700335	0.00593755	0.00564196
0.00651101	0.0070609	0.00584525	0.00553522
0.00657935	0.00711125	0.00596831	0.00564196
0.00658694	0.00719399	0.00599908	0.00564196
0.00657555	0.0072947	0.00601446	0.00564196
0.00658314	0.00731628	0.00587602	0.00573346
0.00657935	0.00733067	0.00573758	0.00553522
0.00657555	0.00735585	0.00575296	0.00556572
0.00656036	0.00734146	0.00564529	0.00565721
0.00656416	0.00740621	0.0056299	0.0057487
0.00654897	0.00735225	0.00569143	0.00558097
0.00651481	0.00742419	0.00569143	0.00567246
0.00645786	0.00743858	0.00566067	0.00571821
0.00638952	0.00752851	0.00558376	0.0058402
0.00643888	0.00756448	0.00564529	0.00587069
0.00643888	0.00756088	0.00561452	0.00597743
0.00638193	0.00751772	0.00559914	0.00590119
0.00633257	0.00746376	0.00567605	0.00576395
0.00624146	0.00735225	0.00564529	0.00571821
0.00623007	0.00732707	0.00553761	0.0057487
0.00618451	0.00724434	0.00547608	0.0057487
0.00614275	0.00713643	0.00550685	0.00571821
0.00603645	0.00701773	0.00542993	0.00548948
0.00600987	0.00694939	0.00533764	0.00545898
0.00583144	0.00677673	0.00518382	0.00547423
0.00570615	0.00674796	0.00518382	0.00544373
0.00564541	0.00661847	0.00510691	0.0053065
0.00553531	0.00649977	0.00516844	0.00523025
0.00537585	0.00629114	0.00507614	0.00526075
0.00526196	0.00614366	0.00501461	0.005215
0.0051101	0.00599619	0.00486079	0.00506252
0.00493926	0.00588108	0.00481464	0.00500152
0.0047874	0.00579835	0.00459929	0.00483379
0.0046697	0.00570123	0.004507	0.0047728
0.00446849	0.00552498	0.00421474	0.00463556
0.00438876	0.00543506	0.00412244	0.00451357
0.00425209	0.00530197	0.00406091	0.00445258
0.00408504	0.0051401	0.00395324	0.00431534
0.00392559	0.00507176	0.0038148	0.00425435
0.00378132	0.00493148	0.00373789	0.00411711
0.00364465	0.00472645	0.00347639	0.00390363
0.00359529	0.00452142	0.00335333	0.00372065
0.00344723	0.00436675	0.00324565	0.00353766
0.00334093	0.00410417	0.00316874	0.00332418
0.00317008	0.00389554	0.00306107	0.00321744
0.00307137	0.00375526	0.00304569	0.00308021
0.00291572	0.00355023	0.00287648	0.00297347
0.00285877	0.00341714	0.00281495	0.00297347
0.00277145	0.00334161	0.00275342	0.00277524
0.002612	0.00321571	0.00270728	0.0026075
0.00248671	0.00312219	0.00264575	0.00248551
0.002388	0.00303227	0.00256884	0.00243977
0.00225892	0.00284522	0.0024304	0.00234828
0.00214882	0.0027481	0.00238425	0.00225679
0.00208049	0.00264739	0.0023381	0.00222629
0.00199696	0.00249631	0.00221504	0.00208905
0.00190205	0.00240999	0.00219966	0.0021043
0.00186029	0.00233445	0.00209199	0.0020738
0.00177297	0.00225531	0.00196893	0.00193657
0.00172741	0.00225891	0.00198431	0.00179933
0.00166667	0.00223014	0.00195355	0.00176883
0.00161352	0.00210784	0.00195355	0.00175358
0.00154897	0.00201072	0.00195355	0.00176883
0.0015262	0.00190641	0.00189202	0.00172309
0.00150342	0.00180569	0.00196893	0.00170784
0.00146166	0.00172296	0.00198431	0.00166209
0.0014123	0.00169778	0.00189202	0.00166209
0.00138952	0.0016798	0.00179972	0.00169259
0.00135915	0.00156109	0.00176896	0.00161635
0.00135915	0.00148916	0.00172281	0.00155535
0.00127563	0.00144959	0.00170743	0.00150961
0.00120729	0.00140642	0.00167667	0.00147911
0.0011997	0.00135966	0.00166128	0.00146386
0.00115414	0.00130571	0.00166128	0.00140287
0.00113516	0.00128053	0.00161514	0.00140287
0.00112377	0.00124816	0.00155361	0.00132662
0.0010896	0.00123017	0.00144593	0.00126563
0.00105923	0.00121578	0.00133826	0.00123513
0.00102126	0.00114384	0.00127673	0.00121988
0.000968109	0.0010791	0.00123058	0.00121988
0.000918755	0.00101435	0.0012152	0.00117414
0.000911162	0.000989173	0.00122528	0.00121988
0.00088367	0.000963746	0.00117015	0.00119885
0.000882688	0.000944211	0.0011964	0.00122533
0.000868978	0.000915235	0.00118917	0.001186
0.000845453	0.000913083	0.00118136	0.00123161
0.000824601	0.000893493	0.00115367	0.00122598
0.000811503	0.000890256	0.00118376	0.00118176
0.000777459	0.000849203	0.00111172	0.00117348
0.000750673	0.000794608	0.00107676	0.00120602
0.00072676	0.000760507	0.000992155	0.00121988
0.000700456	0.000739182	0.000947223	0.00121226
0.000683371	0.000698574	0.000871661	0.00108345
0.000670716	0.000695419	0.000868645	0.00109281
0.000589575	0.000615721	0.000186471	0.000995641
0.000548121	0.000606993	0.000187471	0.00105787
	168
	0
	122
	158
	218
	230
	153
	165
	170
	178
	228
	268
	235
	239
	119
	216
	130
	116
	131
	150
	163
	115
	25
	102
	121
	141
	177
	196
	211
	193
	217
	135
	176
	94
	96
	122
	124
	129
	136
	143
	181
	215
	204
	230
	251
	143
	178
	207
	3
	206
	224
	165
	177
	171
	195
	81
	204
	114
	123
	186
	198
	113
	115
	121
	130
	216
	220
	118
	149
	164
	179
	201
	205
	255
	258
	158
	206
	128
	159
	205
	217
	124
	159
	103
	108
	123
	138
	147
	153
	223
	286
	132
	177
	182
	268
	119
	144
	182
	194
	153
	162
	138
	198
	138
	148
	160
	10
	145
	169
	95
	112
	117
	119
	122
	95
	98
	187
	210
	246
	250
	139
	142
	65
	147
	108
	153
	122
	140
	142
	91
	97
	139
	148
	147
	219
	141
	156
	121
	139
	120
	183
	118
	121
	119
	141
	144
	209
	12
	171
	184
	187
	200
	244
	244
	183
	226
	100
	111
	111
	116
	152
	160
	142
	155
	162
	208
	170
	217
	131
	135
	150
	160
	61
	187
	188
	218
	126
	170
	188
	218
	135
	138
	166
	201
	104
	111
	170
	217
	239
	132
	174
	182
	133
	284
	159
	174
	198
	222
	156
	237
	185
	216
	230
	120
	163
	104
	152
	186
	196
	235
	113
	150
	175
	189
	114
	125
	110
	120
	150
	195
	214
	218
	129
	149
	156
	210
	215
	219
	105
	159
	96
	114
	118
	126
	132
	113
	197
	215
	233
	157
	182
	234
	262
	120
	156
	194
	207
	154
	158
	238
	245
	114
	156
	106
	110
	147
	201
	144
	187
	92
	101
	135
	150
	183
	192
	98
	104
	108
	203
	209
	277
	103
	170
	173
	116
	228
	249
	285
	159
	228
	270
	108
	246
	194
	221
	102
	123
	137
	164
	67
	176
	68
	175
	126
	165
	124
	173
	199
	216
	110
	121
	159
	168
	65
	69
	110
	118
	124
	130
	132
	187
	193
	177
	194
	205
	168
	197
	224
	229
	128
	146
	188
	235
	144
	150
	161
	179
	142
	155
	168
	185
	213
	257
	262
	67
	151
	67
	151
	130
	186
	137
	189
	174
	225
	135
	206
	165
	176
	74
	75
	84
	88
	92
	198
	240
	123
	159
	109
	158
	116
	119
	132
	187
	114
	222
	132
	152
	144
	171
	198
	234
	180
	219
	111
	174
	114
	152
	204
	228
	117
	147
	258
	141
	209
	224
	149
	166
	181
	240
	267
	97
	129
	138
	198
	104
	126
	78
	266
	61
	113
	148
	189
	204
	181
	273
	88
	92
	109
	119
	129
	135
	120
	162
	172
	197
	142
	146
	202
	135
	145
	198
	175
	211
	174
	224
	132
	216
	168
	240
	172
	231
	149
	156
	160
	164
	136
	168
	97
	101
	106
	155
	167
	93
	151
	128
	130
	221
	242
	159
	268
	159
	270
	149
	204
	122
	128
	237
	272
	169
	174
	252
	257
	124
	125
	138
	150
	111
	128
	139
	148
	159
	186
	107
	120
	170
	193
	123
	174
	212
	183
	195
	263
	46
	129
	148
	155
	162
	168
	184
	216
	154
	172
	198
	206
	130
	135
	157
	190
	112
	126
	188
	211
	107
	129
	163
	182

## Sheet: Figure 3
Total household loads	Total Household and EV Loads, lower income	Total Household and EV Loads, higher income
0.0481322	0.0481322	0.0480233
0.048469	0.048469	0.0483199
0.0479504	0.0479504	0.0479396
0.0473992	0.0473992	0.0475691
0.0476333	0.0476333	0.0477845
0.0477478	0.0477478	0.0477831
0.0471031	0.0471031	0.0471735
0.0467484	0.0467484	0.0468636
0.0457853	0.0457853	0.0459613
0.0452491	0.0452491	0.0454808
0.0439624	0.0439624	0.0441191
0.0436384	0.0436934	0.0439152
0.0445241	0.0445791	0.0449063
0.0449652	0.0450202	0.0456048
0.0442157	0.0443394	0.0449099
0.0440977	0.044249	0.0448842
0.0437478	0.0439266	0.0447829
0.0432356	0.0434143	0.0443211
0.0419668	0.0421593	0.0431839
0.0419517	0.0421305	0.0432848
0.0418872	0.0422585	0.0435077
0.0412492	0.0416754	0.0431295
0.0410011	0.0415511	0.0429962
0.0412022	0.0416559	0.0432638
0.0423655	0.042888	0.0449253
0.0417614	0.0422839	0.0445953
0.0410446	0.0415671	0.0440052
0.0409948	0.0415173	0.0441926
0.0405749	0.0410699	0.0436569
0.040181	0.0408547	0.0431662
0.0403124	0.0411511	0.0432718
0.0406448	0.0415523	0.0434949
0.0408722	0.0417797	0.0436748
0.0403459	0.0410884	0.0436811
0.0403145	0.0409607	0.0438614
0.0398584	0.0404909	0.0435825
0.0407398	0.0415785	0.0444123
0.0406878	0.0416091	0.0442204
0.0416896	0.0428308	0.0452446
0.0410322	0.0422147	0.0447325
0.0410643	0.0423018	0.0446664
0.0410214	0.0421901	0.0448464
0.04099	0.0423513	0.0451606
0.0406631	0.0421756	0.0449285
0.0415343	0.0431155	0.0459087
0.041366	0.0430985	0.0459385
0.0421264	0.0436527	0.0469618
0.0423015	0.0438965	0.0471806
0.0424872	0.0442197	0.047113
0.0438597	0.045826	0.0484529
0.0446133	0.0464696	0.0493698
0.0449979	0.0468541	0.0497643
0.0449565	0.046854	0.0494969
0.0465154	0.0484267	0.0513728
0.047972	0.0499657	0.0528723
0.0488942	0.0509017	0.0540881
0.0495332	0.0514169	0.0551338
0.0492475	0.0510075	0.0546449
0.0487552	0.0504327	0.0540292
0.0497648	0.0514423	0.0552948
0.0510943	0.0527718	0.056113
0.0513028	0.0530078	0.0566326
0.0524849	0.0542862	0.0577177
0.0511353	0.0530603	0.056324
0.0517882	0.0538919	0.0573071
0.0517602	0.0539602	0.0573015
0.0523103	0.0546341	0.0580357
0.0521222	0.0549135	0.0579503
0.053233	0.0562168	0.0589931
0.0542809	0.0575947	0.060302
0.055871	0.0592673	0.0624084
0.060329	0.0643028	0.0670793
0.0623863	0.0665113	0.070148
0.0646245	0.068942	0.0729714
0.0686526	0.0730663	0.0772171
0.0748071	0.0793996	0.0845537
0.0802467	0.0849354	0.0910719
0.085224	0.0901328	0.096903
0.0874321	0.0926021	0.099555
0.0848555	0.090163	0.0976212
0.0904792	0.0962542	0.104589
0.0911412	0.09704	0.10732
0.0956738	0.101751	0.11315
0.0932722	0.0996934	0.111663
0.0889471	0.0958496	0.107482
0.0888669	0.0963469	0.108755
0.0895436	0.0973811	0.110846
0.0878094	0.0962244	0.109806
0.0828956	0.0918469	0.105111
0.0788316	0.0877553	0.101296
0.0783443	0.0877081	0.101191
0.0787606	0.0885918	0.102652
0.0803668	0.0904318	0.105218
0.0782156	0.0884043	0.103984
0.0800381	0.0905018	0.107228
0.0795885	0.0899285	0.107705
0.0764806	0.0867931	0.104949
0.0816759	0.0921809	0.110459
0.0798794	0.0906732	0.11125
0.0757702	0.0867427	0.10882
0.0781385	0.0893035	0.111577
0.0786763	0.09013	0.112088
0.0786779	0.0901454	0.111859
0.0769969	0.0884231	0.110464
0.0781342	0.089698	0.111793
0.0803528	0.0914903	0.115936
0.0861933	0.0977433	0.121942
0.086687	0.0980032	0.123664
0.084942	0.096162	0.122613
0.0817684	0.0931122	0.118673
0.0845029	0.0961217	0.121485
0.0841997	0.0958184	0.123057
0.0844537	0.0957012	0.124601
0.0824129	0.0935779	0.123247
0.0835412	0.0953387	0.1258
0.0859849	0.0976999	0.128775
0.0846746	0.0967746	0.127671
0.0834777	0.0954264	0.127299
0.0844413	0.0966101	0.129311
0.0841364	0.0961951	0.128271
0.0825544	0.0951907	0.126081
0.082242	0.0954145	0.125248
0.0812546	0.0945921	0.124224
0.0783953	0.0914991	0.119866
0.0663147	0.0792947	0.106494
0.0680043	0.0811905	0.10673
0.0784153	0.0916703	0.116038
0.0764555	0.090123	0.114365
0.0748439	0.0883464	0.113321
0.076624	0.0903053	0.115321
0.0805952	0.0940015	0.119022
0.080996	0.094856	0.119234
0.0848921	0.0988071	0.123076
0.0876705	0.102177	0.125889
0.0771356	0.0917931	0.115331
0.0764234	0.0914659	0.114466
0.0790845	0.094457	0.116301
0.0832626	0.0986214	0.121437
0.0981419	0.113583	0.137138
0.0976031	0.112824	0.136771
0.0991793	0.115033	0.139484
0.105615	0.121551	0.145702
0.0940339	0.110204	0.13431
0.0963001	0.112621	0.136511
0.0953718	0.112009	0.13502
0.0961424	0.113412	0.135777
0.112296	0.130047	0.151605
0.110853	0.128715	0.150564
0.111667	0.130312	0.151517
0.106224	0.124773	0.14623
0.101522	0.119755	0.141359
0.103163	0.121313	0.142888
0.101722	0.119707	0.141057
0.0991626	0.11712	0.139475
0.104244	0.121721	0.145324
0.107593	0.124973	0.149158
0.108511	0.125768	0.150799
0.108706	0.126251	0.15117
0.0877763	0.10594	0.130181
0.0912323	0.10985	0.134439
0.0910399	0.109781	0.135061
0.0893894	0.108062	0.133436
0.0891776	0.107974	0.133654
0.0915467	0.110618	0.135984
0.0919686	0.112057	0.137345
0.0945871	0.114607	0.140191
0.111766	0.13213	0.158208
0.108694	0.130007	0.155378
0.108708	0.129993	0.156037
0.109488	0.130457	0.157561
0.11066	0.131697	0.159981
0.109777	0.130856	0.159275
0.109036	0.130568	0.159042
0.110938	0.132855	0.161829
0.113472	0.135005	0.165612
0.112761	0.133977	0.165232
0.109041	0.130738	0.161557
0.109466	0.131108	0.162462
0.108511	0.130717	0.163786
0.105846	0.128644	0.161056
0.108156	0.131366	0.164603
0.109638	0.132765	0.167237
0.111275	0.134637	0.169264
0.111236	0.135312	0.169559
0.109321	0.133397	0.168563
0.110657	0.135723	0.170295
0.110534	0.136205	0.170625
0.111486	0.137666	0.173163
0.10654	0.133243	0.168972
0.107237	0.133128	0.172313
0.110306	0.136733	0.175757
0.108725	0.135428	0.174909
0.110348	0.137986	0.177903
0.109971	0.137375	0.179354
0.115149	0.142801	0.185867
0.112274	0.140007	0.184144
0.109823	0.138107	0.183616
0.104421	0.132704	0.179472
0.107044	0.135823	0.181694
0.112462	0.141103	0.187955
0.111336	0.140499	0.188206
0.116396	0.145752	0.193289
0.114716	0.144155	0.192032
0.112794	0.142755	0.191052
0.11434	0.143064	0.192929
0.113195	0.142304	0.191203
0.110853	0.139412	0.188603
0.109406	0.137937	0.18726
0.111237	0.140071	0.189869
0.110961	0.140166	0.188817
0.117352	0.146172	0.195703
0.115351	0.143882	0.193589
0.113387	0.141877	0.191931
0.112574	0.140418	0.190117
0.112156	0.139505	0.188683
0.11347	0.140448	0.189754
0.117125	0.143965	0.192568
0.125544	0.151614	0.198834
0.126835	0.152547	0.198796
0.131762	0.157667	0.201631
0.133788	0.159074	0.202021
0.141001	0.16626	0.208153
0.142173	0.167088	0.209126
0.147777	0.171909	0.214177
0.152216	0.175728	0.218299
0.153356	0.176415	0.218068
0.157238	0.179238	0.219878
0.15841	0.179847	0.220477
0.149632	0.170065	0.210272
0.147088	0.166736	0.206752
0.149839	0.168649	0.208361
0.150205	0.168905	0.207172
0.150755	0.169084	0.206253
0.14459	0.162383	0.199491
0.145351	0.162772	0.199431
0.14179	0.158743	0.194253
0.144331	0.160748	0.195177
0.141318	0.157309	0.19006
0.138896	0.154227	0.185937
0.139114	0.154047	0.184733
0.133501	0.147815	0.177632
0.124058	0.137753	0.16716
0.117584	0.130551	0.159753
0.115266	0.127545	0.155853
0.115192	0.12655	0.155029
0.117003	0.127796	0.155051
0.118471	0.128742	0.154805
0.118845	0.128855	0.153429
0.113415	0.122738	0.146271
0.107078	0.115974	0.138894
0.0992837	0.107919	0.129729
0.100198	0.108421	0.12965
0.0994294	0.107597	0.128005
0.0980212	0.105969	0.125577
0.101506	0.109014	0.128157
0.100058	0.107181	0.126187
0.0950743	0.102197	0.120067
0.0945223	0.101452	0.118264
0.0936321	0.100342	0.11626
0.0902263	0.0964963	0.111069
0.0875512	0.0933949	0.107274
0.0864113	0.0920626	0.10511
0.0850442	0.0905442	0.1031
0.0837196	0.0891783	0.101054
0.0830183	0.0883808	0.0996504
0.0804322	0.0856434	0.0960408
0.0778524	0.0829811	0.0925888
0.0767012	0.0816374	0.0906722
0.0757357	0.080562	0.0885565
0.0745332	0.0791395	0.0868217
0.0736826	0.0779864	0.0858381
0.0708444	0.0750656	0.082525
0.0697671	0.0738508	0.0810611
0.0681397	0.0719897	0.0787761
0.0663315	0.0700577	0.0760893
0.0656308	0.0692745	0.0752253
0.0622772	0.0658934	0.07139
0.0613183	0.0647558	0.0701117
0.0609699	0.0642561	0.0693866
0.0591544	0.0623169	0.0673265
0.0588515	0.0619452	0.0667853
0.057807	0.0607633	0.0654206
0.0566598	0.059451	0.0639374
0.0549078	0.057699	0.0618989
0.0530235	0.0558973	0.0597537
0.0511191	0.0539516	0.0577613
0.050601	0.0533373	0.000186471
0.0510291	0.0538753	0.000187471
0.0502537	0.0530449	0.055984
0.0503217	0.0530854	0.0559788
0.05059	0.0532988	0.0559404
0.0502435	0.0528148	0.0555064
0.0488623	0.0512961	0.0538326
0.0488302	0.0511539	0.0536017
0.0493715	0.0514065	0.0536912
0.0485961	0.0504524	0.0528139
0.0476166	0.0493629	0.0515488
0.0473892	0.0491217	0.0511477
0.0477439	0.0492289	0.0514597
0.0475934	0.0490097	0.0511093
0.04753	0.04885	0.0510237
0.0477268	0.0489918	0.0511157
0.0478513	0.0491438	0.0511684
0.0472519	0.0486269	0.0505151
0.0457333	0.0470533	0.0495296
0.0453149	0.0466074	0.0491343
0.0451213	0.0463176	0.0492243
0.045148	0.0463442	0.0493224
0.0445098	0.0456923	0.0486691
0.0448908	0.0460321	0.0491545
0.0444924	0.0456061	0.0487039
0.0445568	0.0456156	0.0485416
0.0451672	0.0461984	0.0495247
0.0445253	0.0458178	0.0487452
0.044504	0.0457553	0.0485607
0.0438984	0.0450947	0.0481916
0.0438581	0.0449719	0.0480211
0.0431155	0.0443255	0.047422
0.0427398	0.0440048	0.0475761
0.0424191	0.0438491	0.0477234
0.0430102	0.0445364	0.0486576
0.042771	0.0445172	0.048307
0.0429374	0.0446149	0.0482091
0.0428633	0.0446508	0.0483773
0.0418686	0.0436148	0.0471943
0.0419426	0.0436613	0.0469986
0.0413981	0.0430894	0.0466727
0.0419965	0.0438252	0.0468513
0.0423984	0.0441722	0.0476881
0.041935	0.0438463	0.0474646
0.041918	0.0440355	0.0473832
0.0419193	0.0439955	0.0473237
0.0425059	0.0446647	0.0478789
0.0425972	0.0446597	0.0477736
0.0436857	0.0458445	0.0485649
0.0440395	0.0460883	0.0486133
0.044076	0.0461522	0.0485077
0.0442252	0.0463289	0.0486503
0.0441155	0.0460955	0.048419
0.0435031	0.0453869	0.0476216
0.0447173	0.0466285	0.0486348
0.0463711	0.0481586	0.0507254
0.0466451	0.0483776	0.0512605
0.0472024	0.0488249	0.052622
0.0473536	0.0490036	0.0526393
0.0480542	0.0496492	0.0536236
0.0489108	0.0506708	0.0542424
0.0496153	0.0513478	0.0547794
0.0506309	0.0527897	0.0561432
0.0517533	0.0539946	0.0575305
0.0521835	0.0544523	0.0577268
0.0533454	0.0556829	0.0588867
0.0544974	0.0570136	0.0593756
0.0564255	0.0590105	0.0616445
0.0580224	0.0607862	0.063265
0.0586	0.0613362	0.063764
0.0619086	0.0652223	0.0672631
0.0638247	0.0675372	0.0692491
0.0648116	0.0685928	0.0705003
0.0697597	0.0737472	0.0761915
0.0782732	0.0829345	0.084846
0.0764871	0.0820009	0.083693
0.0772622	0.0834084	0.0849513
0.0792598	0.0858048	0.0873104
0.0817632	0.0887482	0.0904595
0.0818226	0.0891239	0.0916185
0.0840561	0.0914123	0.0943363
0.0853953	0.0929578	0.0958424
0.0866758	0.0945133	0.0977162
0.0888413	0.0972288	0.100292
0.0894511	0.0984986	0.102533
0.0884818	0.0979693	0.103337
0.0853513	0.094935	0.100688
0.087356	0.097476	0.103495
0.0891979	0.0994417	0.106715
0.0904355	0.101174	0.109955
0.0899721	0.101165	0.110556
0.0878318	0.0991343	0.108513
0.0848727	0.0962989	0.106506
0.0851146	0.0971184	0.10821
0.086345	0.0989675	0.11176
0.0849581	0.0977319	0.11238
0.0853213	0.0983976	0.114492
0.0836639	0.0970014	0.113185
0.0842404	0.0974954	0.115546
0.0853721	0.0991496	0.117431
0.0810493	0.095528	0.114289
0.0771606	0.0921756	0.110684
0.0757203	0.0909416	0.110392
0.0795573	0.0947785	0.115149
0.0900983	0.105361	0.125499
0.0898383	0.105486	0.125496
0.0862433	0.102248	0.123072
0.087911	0.104315	0.125953
0.0911522	0.107363	0.129682
0.0873874	0.103324	0.126572
0.0850164	0.100884	0.126015
0.0842662	0.100464	0.125203
0.0868252	0.10283	0.12803
0.0851097	0.101293	0.126698
0.0875598	0.103867	0.129892
0.0888016	0.105425	0.130826
0.0874069	0.104498	0.128792
0.0799014	0.0972539	0.12099
0.0802724	0.0976662	0.121315
0.0821323	0.0992373	0.122576
0.0839344	0.100998	0.124275
0.0845761	0.101709	0.124945
0.084023	0.101059	0.124868
0.0836914	0.101635	0.123819
0.0847289	0.103044	0.125619
0.0834171	0.102062	0.125363
0.0864539	0.104934	0.128121
0.0840275	0.10248	0.126899
0.0690975	0.0874675	0.112307
0.0668051	0.0857663	0.109501
0.0667649	0.0857262	0.108475
0.0657184	0.0850922	0.106807
0.0648307	0.0847407	0.107018
0.062407	0.0821932	0.103325
0.0619285	0.082416	0.103401
0.0631966	0.0840416	0.104576
0.066642	0.0875695	0.107858
0.0684447	0.0892072	0.109468
0.0708709	0.0919772	0.113106
0.0730729	0.0940829	0.114757
0.075788	0.096908	0.118003
0.0787287	0.100206	0.12067
0.0783517	0.100104	0.120177
0.081823	0.103273	0.123755
0.0822414	0.103375	0.124386
0.0823243	0.103664	0.124406
0.0844837	0.106181	0.127748
0.0841971	0.105936	0.12911
0.0868422	0.108485	0.131698
0.086761	0.108156	0.132165
0.0825999	0.104064	0.128783
0.0817408	0.103191	0.128072
0.0812325	0.103067	0.128225
0.0810293	0.103442	0.128111
0.0784364	0.100973	0.125749
0.0832654	0.105843	0.130033
0.0835136	0.106325	0.129768
0.082562	0.106033	0.1298
0.0830961	0.106416	0.131325
0.0827084	0.106262	0.131964
0.0830894	0.106794	0.133364
0.0842264	0.108096	0.135554
0.0832076	0.107201	0.134847
0.081006	0.105275	0.133533
0.0793106	0.103841	0.132957
0.0786578	0.103463	0.132923
0.0840545	0.109203	0.138723
0.0862549	0.111472	0.142999
0.0860723	0.110699	0.143107
0.0867199	0.111332	0.143841
0.0861328	0.111268	0.143621
0.0837262	0.109109	0.140787
0.0821439	0.107829	0.139622
0.0836841	0.110167	0.140828
0.0840123	0.110399	0.141015
0.0817836	0.108335	0.139817
0.082124	0.109349	0.140552
0.0814809	0.108967	0.139692
0.0807788	0.108788	0.140943
0.0836868	0.111393	0.145153
0.0837059	0.11122	0.146442
0.0854109	0.113241	0.149214
0.0843602	0.112314	0.150186
0.0852049	0.113255	0.151553
0.0855835	0.113661	0.151829
0.0856473	0.113629	0.153148
0.0859418	0.114129	0.154262
0.0858357	0.114669	0.15599
0.106252	0.135319	0.177921
0.103552	0.133005	0.176971
0.106195	0.13617	0.181343
0.10259	0.133046	0.177769
0.104439	0.13594	0.179898
0.105949	0.138262	0.181735
0.106556	0.138676	0.183519
0.110119	0.141689	0.186976
0.104854	0.136012	0.183214
0.102457	0.134742	0.182893
0.102486	0.135816	0.183468
0.104955	0.139193	0.186738
0.101343	0.135787	0.183159
0.097525	0.132175	0.179833
0.0976637	0.13274	0.182606
0.100041	0.135255	0.185752
0.10827	0.143786	0.194307
0.106297	0.142157	0.193775
0.107844	0.144227	0.194749
0.10949	0.145391	0.197485
0.110467	0.146794	0.198067
0.111967	0.148363	0.200219
0.112372	0.148755	0.200659
0.11151	0.14759	0.199122
0.113658	0.149298	0.200991
0.114091	0.149401	0.200255
0.113435	0.148594	0.198716
0.115972	0.151282	0.201149
0.111861	0.14691	0.196153
0.117284	0.151329	0.201669
0.120187	0.153228	0.203657
0.125865	0.15815	0.208811
0.134031	0.165862	0.215161
0.136252	0.167286	0.216104
0.136725	0.167374	0.214756
0.134522	0.164057	0.211586
0.139673	0.168658	0.214687
0.143658	0.171873	0.217298
0.151206	0.178114	0.222456
0.160372	0.186744	0.230722
0.159158	0.184898	0.227604
0.158503	0.183363	0.22606
0.152442	0.176724	0.218974
0.148611	0.172289	0.212739
0.148116	0.170789	0.210174
0.151209	0.173663	0.212438
0.153688	0.175482	0.213705
0.154553	0.175329	0.213454
0.153257	0.17347	0.209923
0.149323	0.169123	0.203605
0.146415	0.164867	0.198934
0.138221	0.15611	0.188047
0.135438	0.153148	0.183667
0.133544	0.150896	0.180117
0.129596	0.146082	0.17509
0.130451	0.146167	0.174083
0.126056	0.141113	0.167728
0.126275	0.140286	0.166492
0.1263	0.139583	0.163872
0.120387	0.133119	0.156169
0.116037	0.128384	0.150019
0.111582	0.123572	0.144529
0.105615	0.117179	0.137402
0.101292	0.112443	0.131807
0.0991562	0.109909	0.128594
0.10029	0.110534	0.128419
0.103818	0.113718	0.131743
0.101818	0.111265	0.128913
0.101278	0.110697	0.127245
0.0936601	0.102845	0.118337
0.0890437	0.0978024	0.112217
0.0855739	0.0938377	0.107801
0.0837346	0.0916546	0.105354
0.0838133	0.0911283	0.105094
0.0842252	0.0911827	0.105079
0.0834913	0.0902426	0.103874
0.0832133	0.089552	0.102974
0.0818106	0.0879294	0.101301
0.0790956	0.0849668	0.0981172
0.0768852	0.0825089	0.0952565
0.0725303	0.0778378	0.0904703
0.0707885	0.0757385	0.0879164
0.0685502	0.0733352	0.0853501
0.067416	0.0722285	0.0841522
0.0652434	0.0697259	0.0815066
0.064649	0.0689802	0.0799991
0.0633737	0.0674575	0.0783329
0.0614522	0.0653022	0.0761876
0.0602598	0.0640136	0.0747474
0.0583379	0.0620779	0.0716737
0.0570481	0.0608018	0.0705808
0.0559059	0.0596184	0.0684025
0.0543354	0.0578966	0.0662799
0.0537628	0.0570903	0.0656566
0.0526893	0.0557968	0.0639282
0.0530386	0.0560498	0.063777
0.0533906	0.0561681	0.0635087
0.0533609	0.0560559	0.062982
0.0522636	0.0548761	0.0613439
0.0517847	0.0541772	0.0604108
0.051401	0.0536835	0.0597285
0.051342	0.0534458	0.0595108
0.0513092	0.0532754	0.0590309
0.0504996	0.0523146	0.0580587
0.0507207	0.0523569	0.0585457
0.0509671	0.0525346	0.0584349
0.0494875	0.0509038	0.0563698
0.048839	0.0500902	0.0554549
0.0491717	0.0503542	0.0555309
0.049451	0.050661	0.0555682
0.0497794	0.0510582	0.0556006
0.0490079	0.0503004	0.0547324
0.0477726	0.0490376	0.0533991
0.0466002	0.0477827	0.052014
0.0459197	0.0470885	0.0511082
0.04699	0.048035	0.0521741
0.0475586	0.0486036	0.0525847
0.0470303	0.0480615	0.0521669
0.0465292	0.0475605	0.0516761
0.0445561	0.0455599	0.0497623
0.0445663	0.0455838	0.0500088
0.0449996	0.0460721	0.0503481
0.0457829	0.0468692	0.0509607
0.0456703	0.0468116	0.0512705
0.0450969	0.0461694	0.0507476
0.04536	0.04646	0.0511802
0.0461235	0.0472235	0.0520234
0.0463288	0.0474838	0.0519284
0.0455221	0.0466496	0.0512925
0.0457421	0.0468971	0.0512104
0.045629	0.0468802	0.0511175
0.0448132	0.0462432	0.0505872
0.0438595	0.0453995	0.0494968
0.0439634	0.0455722	0.0495878
0.0445314	0.0461676	0.050133
0.044277	0.0459545	0.0504749
0.0438562	0.0455062	0.0502871
0.0430112	0.0447024	0.0491652
0.0435891	0.0458029	0.0501508
0.0433326	0.0454913	0.0498585
0.0432436	0.0452786	0.0498856
0.042213	0.0442893	0.048906
0.0422283	0.0443045	0.048563
0.0422593	0.0441843	0.048762
0.041857	0.0437133	0.0483277
0.0424346	0.0442633	0.0488532
0.0436447	0.045501	0.0499837
0.0436294	0.0453344	0.0499718
0.0443963	0.0460738	0.0506156
0.0445797	0.0461334	0.0508634
0.0447532	0.0461557	0.0508565
0.0458706	0.0474244	0.051685
0.0470843	0.0485693	0.0528558
0.0487366	0.0502628	0.0548039
0.0497706	0.0514343	0.0557335
0.0497852	0.0514764	0.056142
0.0498569	0.0514657	0.0562384
0.0496922	0.0513834	0.055591
0.0494552	0.0512014	0.0550718
0.0503852	0.0521589	0.0560543
0.049751	0.0514835	0.0554367
0.0502453	0.0520603	0.0562464
0.0514996	0.0532321	0.0576895
0.0531257	0.0549544	0.0591275
0.0536064	0.0556414	0.0599666
0.0533812	0.0555674	0.0600424
0.0536887	0.0560674	0.060082
0.0557945	0.0583383	0.0626818
0.0576952	0.0605139	0.0644316
0.0583017	0.061148	0.0653727
0.0594543	0.0626856	0.0668444
0.0601187	0.0634737	0.0678663
0.0613893	0.0649918	0.0690983
0.0642244	0.0682807	0.0726934
0.0713885	0.0763248	0.080524
0.0745442	0.0798104	0.0837757
0.0752617	0.0810917	0.0854687
0.0755102	0.0816702	0.0869707
0.081953	0.0886493	0.0940041
0.0905841	0.0975966	0.102971
0.0925059	0.100123	0.105896
0.0999094	0.107981	0.115388
0.099235	0.107636	0.115541
0.0986539	0.107413	0.115422
0.0979895	0.107051	0.116101
0.0978539	0.107039	0.116823
0.0987475	0.108166	0.11886
0.0938286	0.103495	0.116118
0.0832525	0.0934412	0.106794
0.0790491	0.0895816	0.103861
0.0777308	0.088662	0.104677
0.0798157	0.090802	0.107901
0.0794165	0.0903478	0.109436
0.0792428	0.0909853	0.110317
0.0809865	0.093389	0.113566
0.0796628	0.0922853	0.112621
0.0813194	0.0940382	0.115777
0.0846556	0.0978968	0.119384
0.0858299	0.0993049	0.121964
0.0921685	0.10552	0.129991
0.0876365	0.101208	0.127876
0.0844347	0.0990647	0.126197
0.0837358	0.098627	0.126569
0.0854034	0.100473	0.129757
0.0861983	0.101337	0.131245
0.0922336	0.107579	0.137832
0.0895448	0.105	0.135038
0.0893196	0.105105	0.135422
0.0906519	0.107138	0.13678
0.0913963	0.107223	0.137556
0.0783783	0.0944795	0.124545
0.0790396	0.0954571	0.12682
0.0763332	0.092957	0.123725
0.0750217	0.0920855	0.123603
0.0761038	0.09435	0.125539
0.0729112	0.0910612	0.123547
0.0741198	0.092421	0.124829
0.0785442	0.0971479	0.128729
0.0790647	0.0980534	0.12903
0.0755199	0.0949761	0.125067
0.0753826	0.0947426	0.124884
0.0745313	0.0936025	0.124317
0.0713214	0.0905164	0.121322
0.0717894	0.0907919	0.12218
0.0725565	0.0914765	0.121787
0.0730342	0.0924905	0.122409
0.0712362	0.0910087	0.119432
0.0713655	0.0912755	0.119229
0.0706164	0.0904439	0.118812
0.0661736	0.0858636	0.114619
0.0671553	0.0870928	0.116548
0.0644388	0.0848576	0.113011
0.070347	0.090917	0.117992
0.0760422	0.0966397	0.123802
0.0795667	0.100412	0.126803
0.078301	0.0995585	0.125956
0.0818668	0.103179	0.130174
0.0826783	0.103867	0.130312
0.0842388	0.105868	0.132051
0.0851509	0.107096	0.133074
0.0868685	0.108607	0.133818
0.0868192	0.108283	0.134336
0.087847	0.109173	0.135622
0.0918345	0.113381	0.139498
0.0925348	0.114122	0.140608
0.0912204	0.113495	0.138893
0.0903366	0.112598	0.138629
0.0902075	0.112592	0.139307
0.0894986	0.112214	0.138889
0.0918395	0.115146	0.140824
0.0947449	0.117625	0.144653
0.0938984	0.117425	0.143725
0.0966355	0.12056	0.146034
0.0937397	0.117651	0.14335
0.0906298	0.115407	0.139086
0.0903194	0.115468	0.139559
0.0927463	0.118541	0.141114
0.0890832	0.114851	0.137691
0.0885168	0.114408	0.136547
0.0933746	0.119678	0.141172
0.0950121	0.12111	0.143501
0.0940997	0.120211	0.14264
0.0978719	0.124286	0.14653
0.0918966	0.118462	0.140996
0.088411	0.114866	0.138353
0.0926212	0.119681	0.14257
0.0949395	0.121408	0.14549
0.0983329	0.124664	0.149968
0.0946579	0.121594	0.145735
0.0941427	0.121299	0.146034
0.0954154	0.123025	0.14693
0.0991835	0.127797	0.15142
0.104718	0.13351	0.156992
0.0988838	0.127456	0.151998
0.0937177	0.12229	0.146804
0.0902429	0.118953	0.144541
0.0902851	0.119779	0.144948
0.0958375	0.125826	0.152178
0.0957642	0.125877	0.153073
0.0921879	0.122438	0.15081
0.0937468	0.123804	0.153795
0.0949477	0.125335	0.156895
0.0894446	0.120217	0.152075
0.0885865	0.120377	0.151204
0.0920953	0.123762	0.154884
0.0902572	0.122391	0.154902
0.0915858	0.123596	0.157614
0.0940743	0.126304	0.162763
0.113295	0.146102	0.183441
0.113408	0.146147	0.183574
0.114478	0.147354	0.186478
0.114604	0.147797	0.188172
0.116476	0.149572	0.192571
0.114675	0.148458	0.1914
0.113841	0.148065	0.191905
0.114881	0.149834	0.193015
0.114759	0.150454	0.193679
0.113993	0.151021	0.194177
0.115232	0.152687	0.195109
0.115509	0.153501	0.197671
0.11206	0.149832	0.196005
0.110435	0.148893	0.196039
0.113178	0.151596	0.200844
0.112304	0.152056	0.200957
0.114438	0.154698	0.204592
0.117935	0.15825	0.209179
0.117267	0.157211	0.209575
0.114428	0.154619	0.207095
0.116775	0.156774	0.211559
0.120129	0.160293	0.215512
0.120953	0.16021	0.217417
0.124087	0.162986	0.219369
0.130733	0.168917	0.22587
0.129821	0.167427	0.225666
0.133795	0.171154	0.229245
0.131555	0.168006	0.225912
0.134376	0.170759	0.226821
0.135906	0.171257	0.226864
0.133445	0.168026	0.222329
0.132416	0.166269	0.21969
0.136464	0.169422	0.223796
0.138885	0.171623	0.225119
0.144797	0.176628	0.230919
0.147755	0.179408	0.231494
0.151509	0.182076	0.233783
0.155071	0.184661	0.235361
0.155421	0.184007	0.234002
0.157159	0.184824	0.234347
0.154608	0.181833	0.229278
0.159626	0.185916	0.233726
0.16047	0.186004	0.232272
0.159684	0.184186	0.230271
0.163624	0.187219	0.231903
0.155073	0.178008	0.220623
0.152871	0.17538	0.216917
0.155088	0.177061	0.218041
0.150098	0.17152	0.211197
0.152295	0.173044	0.21092
0.150562	0.170678	0.208833
0.144721	0.164163	0.201274
0.143628	0.162314	0.198759
0.141102	0.159156	0.194352
0.139042	0.156285	0.190997
0.137256	0.154031	0.188048
0.136312	0.152303	0.186187
0.137491	0.152919	0.1851
0.134152	0.14903	0.180556
0.128493	0.142958	0.173752
0.125184	0.138975	0.168961
0.121286	0.134431	0.163916
0.116629	0.129554	0.157244
0.114136	0.126456	0.152606
0.11418	0.126033	0.151192
0.111893	0.123374	0.147094
0.109627	0.120558	0.143057
0.110118	0.120513	0.142479
0.10709	0.117045	0.137754
0.103236	0.112765	0.132364
0.0985328	0.107663	0.126083
0.0946878	0.103625	0.12102
0.0940318	0.102571	0.118877
0.0921738	0.100506	0.11607
0.0892059	0.0971259	0.112184
0.0868563	0.0944188	0.108634
0.0854229	0.0928342	0.105917
0.0856772	0.0927997	0.105276
0.0829989	0.0899289	0.101612
0.0827212	0.0893762	0.100488
0.0811843	0.0876331	0.0981668
0.0752821	0.0815521	0.0917703
0.0739984	0.0800346	0.0893914
0.0706298	0.0763361	0.0849237
0.0699775	0.0754362	0.0838935
0.0703145	0.0755945	0.0830245
0.0698602	0.0746315	0.081613
0.0686168	0.0731955	0.0797146
0.0673198	0.0716785	0.0779899
0.0657375	0.0699175	0.0764748
0.0644419	0.0684981	0.0746858
0.0638274	0.0677737	0.0734244
0.0622515	0.0659502	0.071366
0.0603047	0.0638247	0.0686393
0.0590936	0.0624761	0.0670601
0.058764	0.0620365	0.0664245
0.0569785	0.060141	0.0641517
0.0549179	0.0579429	0.0617919
0.054613	0.0575693	0.0611117
0.0533274	0.0560361	0.0595224
0.05285	0.0553388	0.058756
0.0517985	0.0541635	0.0573857
0.0511882	0.0534707	0.0567043
0.0515779	0.0538604	0.0568393
0.0511746	0.0533196	0.0561665
0.0507251	0.0528151	0.0552904
0.0493568	0.0514468	0.0536694
0.0491475	0.0511	0.0532149
0.0480043	0.0498468	0.0520576
0.0475624	0.0492949	0.0512192
0.0466773	0.048341	0.0503546
0.0466967	0.0483879	0.0502636
0.047211	0.0488197	0.0505803
0.0463139	0.0479227	0.0497459
0.0457351	0.0471926	0.0492913
0.0462997	0.0476885	0.0499428
0.0458878	0.0471665	0.0492861
0.0452875	0.0464975	0.0491118
0.0449654	0.0460929	0.0489043
0.0447064	0.0460951	0.0486778
0.0442285	0.045466	0.0483473
0.0441146	0.0453659	0.0481559
0.043589	0.0448403	0.047641
0.0432967	0.0444792	0.0476339
0.0430113	0.0443863	0.0475677
0.0427562	0.0441037	0.0470979
0.0418104	0.0431166	0.0461193
0.0419225	0.0432288	0.046541
0.042641	0.043906	0.0470817
0.0430146	0.0442383	0.0474643
0.0424465	0.0436565	0.0466568
0.0422345	0.043582	0.0464986
0.0430757	0.0444232	0.047441
0.0433399	0.0446874	0.0476504
0.0432215	0.0445553	0.0472676
0.0427055	0.0440668	0.0469857
0.0425446	0.0439058	0.0466674
0.0425803	0.0440378	0.0463987
0.0424503	0.0438528	0.0466379
0.0434336	0.0448361	0.0477518
0.04257	0.043945	0.0467775
0.0422317	0.0436754	0.0464209
0.0429977	0.0445102	0.0473151
0.0433718	0.0448018	0.0479135
0.0437247	0.0451409	0.0483756
0.043565	0.044995	0.0482593
0.0438111	0.0451998	0.0483138
0.0442573	0.0457836	0.0488087
0.0435644	0.0450631	0.0488882
0.0443467	0.045873	0.0498338
0.0446855	0.0462805	0.050472
0.0457129	0.0472666	0.0518663
0.0468728	0.0485503	0.053118
0.0472741	0.0489654	0.0535996
0.047431	0.0491085	0.0529615
0.0474912	0.0491412	0.0529803
0.0483146	0.0499646	0.0536552
0.0492599	0.0508687	0.0550308
0.0500218	0.0516443	0.0556019
0.0507399	0.0525136	0.056607
0.0525509	0.0543796	0.0587106
0.0537779	0.0556891	0.0602624
0.0536192	0.0555992	0.0605221
0.0533305	0.0553518	0.0600885
0.0533332	0.0554645	0.0602589
0.0533749	0.0555749	0.060668
0.0548917	0.0572704	0.0620584
0.0565119	0.0591106	0.0629447
0.0581826	0.0611801	0.0649729
0.0604511	0.0635861	0.0677943
0.0620509	0.0655984	0.0696322
0.0617302	0.0656627	0.0697326
0.0616841	0.0659878	0.0701918
0.0645389	0.0692964	0.0728158
0.0700155	0.0749105	0.0783775
0.072341	0.0775935	0.0812696
0.0762154	0.0818391	0.0859102
0.0800736	0.0860411	0.0898788
0.0858752	0.0920077	0.0962159
0.0840789	0.0905277	0.0959251
0.0902185	0.0968047	0.102601
0.0906769	0.0974144	0.104151
0.0935921	0.100687	0.109082
0.0946859	0.101877	0.110924
0.0920387	0.0996974	0.110074
0.0893422	0.0976197	0.108642
0.0939554	0.102838	0.115751
0.0908982	0.100097	0.112999
0.0918117	0.101973	0.11551
0.0864074	0.0972837	0.112361
0.0898202	0.101824	0.116786
0.0885428	0.101179	0.117451
0.0837129	0.0972567	0.113774
0.0863778	0.0998253	0.116729
0.0913394	0.105158	0.122444
0.0877376	0.101914	0.11967
0.0857168	0.100704	0.117882
0.0837527	0.0991115	0.1175
0.0834753	0.0992191	0.119065
0.0835742	0.100005	0.120519
0.0829457	0.0996794	0.120864
0.0806555	0.0973343	0.119928
0.0840661	0.10157	0.125067
0.0865484	0.104437	0.128079
0.0897559	0.107865	0.131944
0.0898784	0.108633	0.13353
0.0901702	0.109929	0.135917
0.0902412	0.110522	0.135981
0.0883843	0.108721	0.135063
0.0945967	0.114754	0.141424
0.100392	0.120838	0.148431
0.098196	0.118628	0.14664
0.095173	0.115275	0.144294
0.100592	0.120929	0.149598
0.101646	0.122326	0.151045
0.0990315	0.119285	0.14832
0.0951653	0.115007	0.144109
0.0894566	0.109573	0.13921
0.0918564	0.112715	0.140514
0.0926789	0.113166	0.141388
0.0937056	0.113698	0.142556
0.0935548	0.113602	0.142442
0.0914615	0.112004	0.140461
0.090081	0.110582	0.13773
0.0840314	0.104835	0.131484
0.0831203	0.104763	0.129826
0.0849534	0.106761	0.132547
0.0839975	0.105324	0.130919
0.0867644	0.108366	0.133292
0.0877201	0.109404	0.133009
0.0905042	0.111899	0.136646
0.0892866	0.111438	0.136098
0.07563	0.09785	0.121692
0.0722655	0.094678	0.118887
0.0867605	0.10898	0.133652
0.0922709	0.115	0.139175
0.0824538	0.105774	0.13024
0.0841475	0.107371	0.132009
0.0854027	0.109066	0.134063
0.0863555	0.110349	0.134872
0.0998652	0.123639	0.147864
0.104241	0.127671	0.151928
0.103467	0.126966	0.151301
0.106983	0.130482	0.15558
0.107737	0.131703	0.156053
0.107804	0.131344	0.155896
0.0951821	0.119423	0.144284
0.0951025	0.119894	0.144104
0.111367	0.136337	0.159689
0.112001	0.137067	0.159725
0.114349	0.139718	0.160725
0.117387	0.14314	0.164161
0.117246	0.143646	0.164548
0.115809	0.142773	0.16419
0.114213	0.141218	0.163147
0.11768	0.145565	0.167748
0.121062	0.148988	0.171967
0.124879	0.152544	0.176967
0.125863	0.153226	0.179104
0.124252	0.151848	0.177362
0.1259	0.15384	0.179752
0.129924	0.157919	0.184164
0.112617	0.140199	0.166462
0.111387	0.139079	0.164649
0.111725	0.139967	0.166445
0.111101	0.138807	0.166816
0.112762	0.140262	0.168324
0.111168	0.139149	0.167493
0.124912	0.152811	0.182685
0.12789	0.156614	0.187518
0.132226	0.161307	0.192861
0.1339	0.162926	0.195921
0.131734	0.161641	0.19533
0.130515	0.161081	0.195196
0.129519	0.159247	0.195322
0.128178	0.158648	0.192872
0.123589	0.154898	0.188644
0.125341	0.156553	0.190851
0.126241	0.158044	0.192734
0.126468	0.15808	0.193904
0.125626	0.15666	0.194855
0.124372	0.15612	0.194502
0.124003	0.155752	0.195927
0.12329	0.154462	0.196742
0.126465	0.157389	0.199966
0.123459	0.154548	0.196578
0.121272	0.152979	0.195781
0.12096	0.152984	0.195601
0.1179	0.150322	0.193621
0.116517	0.148774	0.191866
0.118371	0.151288	0.194866
0.122271	0.155229	0.200197
0.12563	0.158478	0.20369
0.127605	0.160935	0.205966
0.126155	0.159389	0.205465
0.125375	0.159874	0.204747
0.12689	0.161733	0.208802
0.126482	0.161627	0.208873
0.125684	0.160651	0.207949
0.128292	0.162928	0.213277
0.135936	0.170778	0.222807
0.1332	0.16851	0.222399
0.132244	0.167719	0.22241
0.13687	0.172524	0.22743
0.132394	0.16868	0.223488
0.132617	0.168216	0.224255
0.131638	0.167622	0.222371
0.131904	0.167723	0.222779
0.134166	0.169462	0.225913
0.137474	0.172083	0.229559
0.139649	0.174285	0.234233
0.142249	0.177037	0.237424
0.146747	0.181727	0.242105
0.141679	0.176192	0.237648
0.138045	0.172268	0.233644
0.139097	0.172826	0.23385
0.145382	0.178602	0.238305
0.150915	0.183365	0.241685
0.153477	0.185364	0.243147
0.155907	0.186996	0.243728
0.156207	0.186058	0.242484
0.15719	0.186588	0.242229
0.16191	0.190757	0.244277
0.164443	0.192534	0.246759
0.174024	0.200974	0.253927
0.179034	0.204842	0.256939
0.181932	0.207219	0.257701
0.174598	0.199266	0.249204
0.166725	0.190883	0.239005
0.16926	0.192704	0.240434
0.171292	0.194172	0.242282
0.173163	0.195287	0.243814
0.175068	0.196271	0.245787
0.175575	0.196049	0.244601
0.175271	0.195057	0.24318
0.17003	0.189211	0.235421
0.171132	0.189777	0.234522
0.169595	0.187717	0.23051
0.162888	0.180158	0.222363
0.166681	0.183195	0.224428
0.163365	0.179301	0.220545
0.158996	0.174382	0.214489
0.156337	0.171284	0.211273
0.152281	0.166636	0.205851
0.157705	0.171757	0.209493
0.148044	0.161629	0.198246
0.140891	0.153747	0.189579
0.138612	0.151441	0.185513
0.131305	0.143859	0.176044
0.129145	0.141066	0.172065
0.128544	0.140135	0.169764
0.123235	0.134194	0.164017
0.120317	0.130657	0.159822
0.121424	0.131241	0.160158
0.117809	0.127269	0.155064
0.11114	0.120229	0.146884
0.10696	0.115526	0.140917
0.0998447	0.107943	0.132722
0.0974457	0.105008	0.129165
0.093345	0.100536	0.123394
0.0942354	0.101042	0.123264
0.0978799	0.104425	0.125794
0.0932179	0.0996529	0.120156
0.0901459	0.0960859	0.115618
0.0889068	0.0945443	0.114018
0.0835134	0.0889722	0.107259
0.0827659	0.0878947	0.105561
0.0837393	0.0888405	0.105831
0.0820563	0.0870338	0.103099
0.0823048	0.0872548	0.102228
0.0799029	0.0847704	0.0987678
0.0757504	0.0803841	0.0932793
0.0723547	0.0767822	0.0892378
0.0684143	0.0727868	0.0847891
0.0669811	0.0711611	0.0825038
0.066498	0.0704443	0.0812302
0.0648705	0.0686243	0.0788386
0.0621625	0.0657513	0.075573
0.0627004	0.0661792	0.0755395
0.061278	0.0644955	0.0735732
0.0607211	0.0638286	0.0719846
0.0597876	0.0627438	0.0703093
0.0582054	0.0610379	0.0680827
0.0571536	0.0597936	0.0671732
0.0555327	0.0580627	0.0651101
0.0544171	0.0568646	0.0634835
0.0542848	0.0566223	0.062779
0.0536642	0.0558642	0.061825
0.051849	0.054049	0.0597134
0.0507469	0.0528644	0.058146
0.0508	0.052945	0.0576572
0.0503763	0.0523838	0.0568351
0.0498144	0.0517806	0.0560935
0.0507688	0.0525563	0.056635
0.0502417	0.0519055	0.0561037
0.0487528	0.0502378	0.0542511
0.0482608	0.0496633	0.0535834
0.0483099	0.0497124	0.0536468
0.0482373	0.0494885	0.0535988
0.0477805	0.0489905	0.0527373
0.047563	0.048718	0.052236
0.0467973	0.0479248	0.0512663
0.0461765	0.0472215	0.0505029
0.0466812	0.0476849	0.0509533
0.0470872	0.0480635	0.0513969
0.0476971	0.0486734	0.0520433
0.046063	0.0471355	0.0504436
0.0456516	0.0467928	0.0502023
0.0458129	0.0469954	0.0504926
0.0457107	0.0469482	0.0507076
0.0453469	0.0465569	0.050392
0.0447859	0.0459822	0.0499975
0.0444004	0.0455554	0.0495549
0.0454512	0.0465787	0.0508868
0.0455835	0.0468622	0.0512
0.0446035	0.0458823	0.0501075
0.0436812	0.0450562	0.0492209
0.0439131	0.0452469	0.0495995
0.0445985	0.045836	0.0500525
0.0439901	0.0452826	0.0494393
0.0437508	0.0450433	0.0489617
0.0442923	0.0457498	0.0492719
0.0441549	0.0455986	0.0492023
0.0428506	0.0444318	0.0480177
0.0431912	0.0447724	0.0481628
0.0437254	0.0452241	0.048788
0.0434927	0.0450602	0.0484946
0.0432699	0.0446999	0.0485025
0.0431988	0.0445463	0.048366
0.0433889	0.0448739	0.0486242
0.0429307	0.0443057	0.0482498
0.042723	0.0441943	0.0480664
0.0420144	0.0435956	0.0469725
0.0416543	0.043098	0.0463395
0.0415692	0.0430129	0.046195
0.041966	0.0433822	0.0465599
0.0427792	0.0442504	0.0477547
0.04285	0.0443075	0.0476022
0.0434646	0.0449771	0.0487222
0.0445668	0.0461755	0.0500123
0.0450153	0.0466516	0.0506832
0.0454245	0.0471708	0.0508858
0.0458287	0.0475887	0.0511348
0.0471355	0.0489643	0.052575
0.0479352	0.0498602	0.0535048
0.0485086	0.0503648	0.0538696
0.0498733	0.0517983	0.0551367
0.05112	0.0529762	0.0564327
0.0507744	0.0525481	0.0557281
0.0510227	0.053044	0.0556756
0.0522074	0.0541599	0.0570468
0.0531071	0.0550734	0.0580606
0.0522459	0.0542259	0.0568539
0.0542132	0.056262	0.0591156
0.056504	0.0586077	0.0617262
0.0578373	0.0600373	0.0631457
0.0586869	0.0612856	0.0642546
0.057586	0.060501	0.0630723
0.0577885	0.0609785	0.063513
0.0578298	0.0613085	0.0639223
0.0601397	0.0642647	0.0667506
0.0626803	0.0673828	0.069263
0.067667	0.0731257	0.0743252
0.0729888	0.0787501	0.0800953
0.0735162	0.0792775	0.0813986
0.0749866	0.0811604	0.082951
0.0793996	0.0859996	0.0881346
0.0847365	0.0919415	0.0944807
0.0900318	0.097828	0.100248
0.0840478	0.0924903	0.0955254
0.084695	0.0938662	0.0973063
0.0859673	0.0954136	0.0988264
0.0877203	0.0974966	0.101413
0.0888469	0.0991456	0.104144
0.0898453	0.10035	0.107015
0.087794	0.0989315	0.106488
0.0881203	0.0993953	0.108197
0.0879293	0.0993556	0.10934
0.083818	0.0954368	0.107047
0.0785495	0.0908282	0.102814
0.0776054	0.0903929	0.102263
0.0768614	0.0901164	0.10417
0.0766267	0.0897029	0.104921
0.0763073	0.0893423	0.106656
0.078073	0.0913418	0.109841
0.0752595	0.088872	0.108461
0.0762248	0.0903598	0.110644
0.0785287	0.0929112	0.114515
0.0792756	0.0938506	0.117102
0.0789443	0.093588	0.11852
0.0789189	0.0933014	0.12057
0.0807855	0.0954568	0.123726
0.0808816	0.0956491	0.124103
0.0822625	0.0973463	0.125947
0.0816031	0.0971131	0.127081
0.081773	0.097943	0.129472
0.0861613	0.102826	0.135269
0.0863241	0.102852	0.135048
0.0839381	0.100933	0.132966
0.08842	0.105827	0.137038
0.0898745	0.107378	0.139911
0.0867907	0.103937	0.136327
0.0832464	0.100503	0.133835
0.0833202	0.101085	0.133994
0.0714581	0.0891131	0.123518
0.0688383	0.0864933	0.121462
0.0692613	0.0867376	0.122094
0.0706626	0.0881526	0.124704
0.0723868	0.0896843	0.12629
0.0745834	0.0921147	0.128181
0.0727807	0.091027	0.125151
0.0718636	0.0901511	0.124629
0.0703724	0.0887424	0.122549
0.0695349	0.0878224	0.121545
0.0679194	0.0861932	0.121097
0.0664753	0.0854365	0.119589
0.0688484	0.0879197	0.121446
0.0712376	0.0901989	0.122242
0.0742312	0.0934124	0.124841
0.0703459	0.0896784	0.120326
0.0672023	0.0868648	0.116998
0.0682536	0.0880261	0.117283
0.0718158	0.0916158	0.120539
0.0723621	0.0929184	0.121442
0.0744361	0.0951574	0.122901
0.0772871	0.0977883	0.12517
0.0786204	0.0999054	0.126027
0.0795199	0.100819	0.127851
0.0795082	0.100504	0.12878
0.0817036	0.102329	0.131227
0.0826675	0.103622	0.133653
0.0824154	0.103797	0.133018
0.0811782	0.103247	0.131941
0.0828465	0.105163	0.132895
0.0812267	0.103639	0.130946
0.0807263	0.103386	0.130382
0.0831826	0.10609	0.133248
0.080975	0.10402	0.131207
0.0814365	0.104578	0.131432
0.083446	0.107234	0.133975
0.0855434	0.109633	0.136353
0.0857551	0.11078	0.136609
0.0814781	0.106503	0.133095
0.0817032	0.107099	0.133224
0.0786721	0.103835	0.130535
0.0809474	0.106825	0.132956
0.0798227	0.105906	0.131917
0.0779745	0.104897	0.130738
0.0762659	0.102996	0.128482
0.0751116	0.101814	0.126738
0.0760579	0.102857	0.128553
0.0754984	0.102242	0.129101
0.075138	0.101455	0.128764
0.0742907	0.100594	0.128362
0.0776298	0.103645	0.132049
0.0764226	0.102864	0.13031
0.0807328	0.107133	0.135079
0.0786831	0.105551	0.133494
0.0761088	0.102413	0.130787
0.0767218	0.102778	0.131425
0.0794081	0.106111	0.13705
0.0809633	0.107735	0.139407
0.0809202	0.107279	0.140647
0.0864805	0.112812	0.14627
0.0882298	0.114919	0.14837
0.0879795	0.114847	0.149126
0.0849829	0.112139	0.147383
0.0870251	0.11447	0.150376
0.0881759	0.115896	0.152759
0.0885347	0.11598	0.153589
0.0899792	0.11785	0.156836
0.0923981	0.120751	0.160965
0.0959592	0.124119	0.165354
0.0925257	0.121373	0.161507
0.0919452	0.12104	0.161633
0.088207	0.117687	0.159448
0.107383	0.137688	0.179192
0.109442	0.140765	0.182548
0.10845	0.140364	0.184929
0.114477	0.146445	0.190765
0.116217	0.148791	0.19456
0.118707	0.151885	0.19744
0.117037	0.150958	0.196897
0.117219	0.151195	0.197164
0.110912	0.145314	0.191728
0.112362	0.147562	0.191986
0.113663	0.149248	0.194041
0.112465	0.148036	0.194324
0.116906	0.153288	0.198608
0.114843	0.151638	0.197533
0.114132	0.150625	0.197255
0.112692	0.149254	0.197012
0.116482	0.153153	0.201882
0.116775	0.15379	0.20227
0.117155	0.154761	0.202397
0.118197	0.156629	0.203482
0.11715	0.155334	0.203106
0.117089	0.15541	0.204292
0.116746	0.154215	0.204288
0.115779	0.153179	0.203063
0.116733	0.153473	0.204956
0.115092	0.151268	0.203452
0.120892	0.15693	0.208741
0.119043	0.154298	0.206602
0.116863	0.151706	0.204204
0.115643	0.149853	0.202499
0.120369	0.154414	0.208048
0.123777	0.157285	0.210185
0.122378	0.154993	0.208891
0.122516	0.154526	0.208087
0.125485	0.156601	0.210772
0.133912	0.164217	0.217883
0.140723	0.169915	0.223734
0.144864	0.17356	0.225927
0.1493	0.177185	0.228206
0.148231	0.175579	0.226153
0.150821	0.177482	0.227788
0.149047	0.175269	0.224501
0.158703	0.184264	0.232522
0.16244	0.187465	0.235078
0.156031	0.1803	0.228588
0.157915	0.18173	0.227615
0.153675	0.176596	0.221526
0.152039	0.174424	0.218065
0.151303	0.173001	0.216274
0.151494	0.172449	0.215929
0.151819	0.172486	0.215566
0.14545	0.165332	0.208141
0.147996	0.167383	0.208826
0.14149	0.160327	0.200307
0.133111	0.151055	0.189271
0.123594	0.140974	0.177295
0.118684	0.135624	0.17056
0.118422	0.134564	0.169086
0.12058	0.136282	0.170151
0.121881	0.137433	0.169708
0.120742	0.135743	0.166912
0.11669	0.131169	0.161575
0.10953	0.123445	0.152591
0.102336	0.116003	0.143776
0.0976465	0.11108	0.137363
0.0956193	0.108599	0.135247
0.0960715	0.10857	0.133954
0.096535	0.108594	0.132825
0.0968969	0.108392	0.131598
0.0956904	0.106773	0.129606
0.0913139	0.101805	0.123759
0.0846601	0.0946701	0.116754
0.0834434	0.0929447	0.11533
0.0818282	0.0911232	0.111838
0.0831478	0.092154	0.112684
0.0837799	0.0923462	0.111955
0.0815443	0.0897531	0.108828
0.0800147	0.0879622	0.106259
0.0801712	0.0878987	0.105779
0.0775483	0.0848358	0.101704
0.0765829	0.0836229	0.0989749
0.0753518	0.0821443	0.0972565
0.0736479	0.0802341	0.0949
0.0713925	0.0777037	0.0917296
0.069573	0.0757468	0.0891011
0.0673772	0.073276	0.0858882
0.0644606	0.0700569	0.0816222
0.0645658	0.0700521	0.0809005
0.0625719	0.0679894	0.0784733
0.0625297	0.0677685	0.0779596
0.0618986	0.0669311	0.0763971
0.0599021	0.0647146	0.0739027
0.0574588	0.0621063	0.071448
0.0555014	0.0599289	0.0690071
0.0552946	0.0594746	0.0681212
0.0541392	0.0581817	0.0660753
0.0529975	0.0569437	0.0645749
0.0526206	0.0563469	0.0637566
0.0506491	0.0541278	0.0612163
0.0481785	0.0515885	0.0586409
0.0472372	0.0506059	0.0572434
0.0475863	0.0507351	0.0569592
0.0467837	0.0498224	0.055794
0.0459868	0.0489293	0.0545698
0.0458676	0.0486588	0.0540067
0.0462218	0.0488893	0.0541582
0.0468225	0.0493388	0.0542932
0.0465515	0.0489853	0.0536469
0.0465498	0.0488598	0.0535188
0.0469776	0.0492464	0.0538529
0.0461618	0.0483756	0.0530032
0.0456452	0.0477764	0.0521339
0.0455888	0.047775	0.0519891
0.0454374	0.0474862	0.0518831
0.0445505	0.0464343	0.0514498
0.0441321	0.0461121	0.0508995
0.0434027	0.0454377	0.0505738
0.0434744	0.0454819	0.0507523
0.044145	0.046125	0.0514302
0.0438964	0.0460002	0.0512798
0.0434168	0.0455206	0.0510513
0.0423954	0.0445679	0.050081
0.041923	0.0440405	0.0492202
0.0416095	0.0440708	0.0489857
0.0418098	0.0443536	0.0495561
0.0406516	0.0435254	0.0484573
0.0407076	0.0437738	0.0485156
0.0408508	0.0438071	0.0484515
0.0409357	0.0436857	0.0490187
0.0411199	0.0437187	0.0497545
0.0414026	0.0439601	0.0500173
0.0413264	0.0440627	0.0499541
0.0410484	0.0438396	0.0496596
0.0401628	0.0432841	0.0487497
0.0400953	0.0432166	0.04881
0.0400389	0.0430914	0.0489931
0.0401784	0.0433134	0.0489825
0.0406775	0.0440462	0.0500055
0.0407433	0.0443183	0.0500196
0.0408725	0.0447225	0.0496309
0.0410437	0.0450175	0.0494538
0.0409958	0.0451208	0.0492971
0.0409733	0.0451395	0.0492322
0.042864	0.0473328	0.0510337
0.0446606	0.0490881	0.0531184
0.0435824	0.0479824	0.0519127
0.0427988	0.0471438	0.0514102
0.0432484	0.0478546	0.0516411
0.0435266	0.0478853	0.0520797
0.045202	0.0496983	0.0536974
0.0458649	0.0506224	0.0542856
0.04632	0.0511325	0.0548723
0.0457024	0.0504874	0.0541328
0.0460539	0.0506739	0.0548926
0.0463384	0.0509309	0.0549447
0.0464524	0.0508524	0.055125
0.0472507	0.0518157	0.0559561
0.0487739	0.0532152	0.0575688
0.0492092	0.0538567	0.0580097
0.0488984	0.0535872	0.057719
0.0496517	0.0540654	0.0581981
0.0505237	0.0548274	0.0591826
0.0518717	0.0562029	0.0606236
0.0513213	0.0556113	0.0604083
0.0509796	0.0552009	0.0603791
0.0514003	0.055374	0.0603704
0.0524853	0.0564316	0.0614707
0.0543944	0.0584781	0.0645104
0.0560962	0.0600149	0.0661889
0.0583495	0.0624745	0.0685498
0.0609178	0.0650153	0.0716096
0.0600716	0.0643066	0.0707173
0.0602291	0.0646016	0.0713365
0.064549	0.0688803	0.0755155
0.0663338	0.07083	0.0762672
0.0706815	0.0755078	0.0806455
0.0765456	0.0814406	0.0869934
0.0851056	0.0900281	0.0956004
0.0902327	0.0952927	0.100984
0.0888011	0.0937236	0.100369
0.0997022	0.104707	0.110728
0.108186	0.112751	0.118676
0.105707	0.110299	0.116452
0.105488	0.109957	0.116973
0.104824	0.109279	0.116857
0.106326	0.110781	0.118477
0.113104	0.117339	0.124911
0.115556	0.119805	0.127306
0.114065	0.118355	0.125929
0.111754	0.11614	0.123409
0.114605	0.118813	0.12608
0.113288	0.117646	0.124441
0.10953	0.114136	0.121375
0.11427	0.118931	0.125772
0.112485	0.116953	0.123389
0.112362	0.116886	0.123798
0.116028	0.120455	0.128235
0.113391	0.11797	0.125398
0.11102	0.115626	0.122775
0.113491	0.118358	0.125187
0.110458	0.115298	0.122997
0.113578	0.118404	0.12639
0.116147	0.121441	0.129624
0.123121	0.128813	0.137327
0.133341	0.139528	0.147324
0.138042	0.144339	0.152824
0.141236	0.147629	0.156645
0.136675	0.143233	0.152075
0.141863	0.14845	0.15769
0.149139	0.156	0.166764
0.148963	0.155893	0.167149
0.14928	0.156292	0.166133
0.144371	0.151755	0.162001
0.1473	0.154986	0.165888
0.147961	0.156005	0.167454
0.142548	0.151073	0.162111
0.1421	0.150859	0.16256
0.144035	0.153124	0.165634
0.147612	0.156756	0.170067
0.144376	0.153891	0.16735
0.143492	0.153433	0.166584
0.141715	0.152097	0.165548
0.143552	0.154057	0.168308
0.142312	0.153175	0.168019
0.143383	0.154369	0.171397
0.140851	0.152209	0.17054
0.137043	0.148442	0.167647
0.136063	0.147861	0.166782
0.131273	0.14362	0.162806
0.132182	0.144612	0.164298
0.13265	0.14563	0.166486
0.130825	0.143942	0.167197
0.13327	0.146594	0.171575
0.134244	0.148283	0.173097
0.134382	0.148792	0.174348
0.139313	0.154066	0.180834
0.144702	0.160212	0.186249
0.151537	0.167679	0.19304
0.160139	0.177368	0.201293
0.180927	0.198348	0.223109
0.198417	0.21632	0.242167
0.204009	0.222351	0.249063
0.202841	0.222105	0.247586
0.205522	0.225858	0.250477
0.207064	0.228102	0.253319
0.198126	0.219535	0.246811
0.187502	0.209309	0.237265
0.176592	0.199005	0.22689
0.17404	0.196562	0.222886
0.173742	0.196787	0.223908
0.16914	0.192226	0.221712
0.166582	0.189847	0.219973
0.163462	0.186026	0.218335
0.160399	0.183293	0.216186
0.130488	0.15356	0.18635
0.128072	0.151887	0.184127
0.126045	0.150176	0.182795
0.129348	0.153851	0.18647
0.1257	0.150052	0.182308
0.130116	0.155732	0.186544
0.128081	0.154247	0.18409
0.119781	0.146181	0.175659
0.137773	0.164585	0.19407
0.139004	0.16671	0.195018
0.140735	0.168372	0.196876
0.14011	0.167238	0.196224
0.143093	0.170565	0.198203
0.144045	0.171352	0.198983
0.146219	0.17332	0.201025
0.145014	0.173161	0.201285
0.11325	0.141451	0.169258
0.113301	0.140801	0.169348
0.143253	0.171523	0.199328
0.142625	0.170881	0.198946
0.141467	0.169324	0.198174
0.140382	0.168817	0.195776
0.142954	0.171307	0.198212
0.145195	0.174455	0.200811
0.142199	0.172077	0.196839
0.137668	0.167327	0.192672
0.138806	0.167956	0.193939
0.136004	0.165759	0.192725
0.135858	0.165682	0.19403
0.139871	0.170066	0.198503
0.139407	0.170221	0.199585
0.138558	0.169303	0.199485
0.132165	0.162855	0.19424
0.128125	0.159076	0.191414
0.126819	0.158141	0.191329
0.128486	0.159616	0.193231
0.132466	0.163527	0.196659
0.130657	0.162117	0.19462
0.128113	0.159573	0.191932
0.129247	0.161422	0.194454
0.124595	0.156853	0.190824
0.125062	0.157278	0.193747
0.121862	0.153514	0.190223
0.121004	0.153124	0.189229
0.119171	0.15125	0.187194
0.115325	0.147747	0.183427
0.117007	0.150007	0.185616
0.11905	0.151775	0.18736
0.118498	0.150907	0.187237
0.115938	0.147989	0.184494
0.114711	0.146157	0.182041
0.120687	0.152106	0.18678
0.113785	0.144901	0.177616
0.1167	0.147693	0.180507
0.116891	0.147457	0.180654
0.115216	0.145081	0.177645
0.112789	0.141664	0.17496
0.111401	0.139409	0.172528
0.109523	0.136885	0.169077
0.115849	0.142345	0.174984
0.120033	0.145896	0.178261
0.118857	0.143978	0.17751
0.118374	0.14289	0.17542
0.116485	0.140809	0.173171
0.119576	0.144326	0.174833
0.122799	0.147136	0.17743
0.126863	0.150747	0.179947
0.134087	0.157146	0.18688
0.135051	0.157133	0.186486
0.138647	0.160317	0.188639
0.140294	0.161346	0.189137
0.143722	0.164265	0.190963
0.148148	0.168127	0.193948
0.153041	0.172662	0.198197
0.149661	0.168581	0.193178
0.149021	0.167762	0.191978
0.148843	0.166897	0.190286
0.149968	0.167719	0.190187
0.154088	0.171427	0.193019
0.157692	0.174509	0.195099
0.154777	0.171484	0.191336
0.150683	0.166894	0.185945
0.142102	0.158025	0.17578
0.136711	0.152125	0.168711
0.133759	0.148224	0.164943
0.138095	0.152436	0.169292
0.135657	0.149407	0.166016
0.138443	0.151437	0.167756
0.133989	0.146626	0.1624
0.132131	0.144341	0.159597
0.131343	0.143182	0.158258
0.124004	0.135279	0.150133
0.123706	0.134789	0.149059
0.123672	0.134686	0.14801
0.115928	0.126571	0.139141
0.115094	0.125475	0.137297
0.112105	0.122239	0.133545
0.110068	0.120023	0.130611
0.104392	0.113962	0.124233
0.102543	0.111962	0.121776
0.101576	0.110555	0.119407
0.0976207	0.105898	0.114574
0.094165	0.102003	0.110239
0.0925481	0.100014	0.108268
0.0900482	0.0974182	0.105539
0.0899401	0.0970076	0.104935
0.0904431	0.0970844	0.105127
0.0877444	0.0942619	0.102475
0.0856298	0.091831	0.100133
0.0811276	0.0869439	0.0954755
0.0795257	0.0851495	0.0932801
0.0784428	0.0838465	0.0913003
0.0777928	0.0829078	0.0902293
0.0774937	0.0823612	0.0892567
0.0748312	0.0794924	0.0863405
0.0736254	0.0780254	0.085159
0.0682947	0.0723922	0.0797956
0.0661488	0.0700538	0.0769792
0.0648172	0.0685985	0.0754844
0.0628366	0.0664804	0.072735
0.062894	0.0663315	0.0720809
0.0615555	0.0649243	0.0705103
0.060211	0.063511	0.0686674
0.058035	0.0613212	0.066334
0.0562414	0.0594314	0.0642057
0.0538416	0.0567703	0.061274
0.0513749	0.0543311	0.0586006
0.0507733	0.0535508	0.0576387
0.049261	0.0519147	0.0557193
0.0495539	0.0521939	0.055758
0.048216	0.050691	0.0540905
0.0479658	0.050372	0.0536509
0.0473089	0.0495089	0.0528262
0.0452949	0.0476049	0.0505967
0.0442723	0.0464998	0.0494105
0.044866	0.0470248	0.0499247
0.0461598	0.0482223	0.0510342
0.0455389	0.0475327	0.0503622
0.0441625	0.0461288	0.0487502
0.0443568	0.046268	0.0487562
0.0441969	0.0459569	0.0485462
0.0431582	0.0449044	0.0472519
0.0429944	0.0447269	0.0469162
0.0423731	0.0439819	0.0461988
0.0427535	0.0443073	0.0464561
0.0427813	0.0443763	0.0462665
0.0426057	0.044077	0.0458318
0.0422916	0.0436804	0.045509
0.0422559	0.0435621	0.0455962
0.0421918	0.0436493	0.0456031
0.0418104	0.0431992	0.0452173
0.0409886	0.0425423	0.0443999
0.0403956	0.0417981	0.0439058
0.0406461	0.0420348	0.044221
0.0399682	0.0413569	0.0436078
0.0395853	0.0409465	0.0431237
0.0393689	0.0406751	0.0428492
0.0390243	0.040358	0.0424585
0.0395019	0.0408631	0.0430382
0.0399424	0.0413586	0.0433417
0.0395432	0.0410419	0.0432394
0.0386794	0.0403156	0.0430179
0.0377642	0.0394142	0.0422693
0.0373187	0.0390375	0.0416227
0.0369464	0.0387064	0.0414005
0.036699	0.0384178	0.0411593
0.0370483	0.0388496	0.0416888
0.0365976	0.0382889	0.0412481
0.0367641	0.0383866	0.0414424
0.0368741	0.0386204	0.0418139
0.0369017	0.0387167	0.0417371
0.0370332	0.0388345	0.0421979
0.0381403	0.0400378	0.0434896
0.0382892	0.0403655	0.0438003
0.0379632	0.0400807	0.0436087
0.0380198	0.0405223	0.0439942
0.0383426	0.0408313	0.0445765
0.0381078	0.0406103	0.0445066
0.0397512	0.0421987	0.0460654
0.0402256	0.0429618	0.0464978
0.0399406	0.0427731	0.0462573
0.040903	0.0438455	0.0469882
0.0418433	0.044827	0.0478392
0.0422779	0.0453716	0.0478741
0.0436248	0.046581	0.0490627
0.0429453	0.0457778	0.0480246
0.0422995	0.0450358	0.047183
0.0440345	0.0467708	0.0486244
0.045173	0.0478543	0.0498747
0.0463758	0.0489883	0.0516621
0.047101	0.0498373	0.0522557
0.0489777	0.0517827	0.0538844
0.0490672	0.0517897	0.0538806
0.0479514	0.0509077	0.0528874
0.0485136	0.0514698	0.0537904
0.0487609	0.0517034	0.0538228
0.0501309	0.0530734	0.0551674
0.0501737	0.0530474	0.0553609
0.0508945	0.0538783	0.0564256
0.0514013	0.054385	0.0569252
0.0533394	0.0561994	0.0589808
0.0543968	0.057243	0.0600839
0.0554818	0.0583143	0.0614754
0.055209	0.058069	0.0611247
0.0562138	0.0591013	0.0620491
0.0573659	0.0603497	0.0632284
0.0594232	0.0623382	0.0649452
0.0646578	0.0676003	0.0709465
0.0673438	0.07019	0.0735997
0.0725149	0.0752924	0.0780699
0.080742	0.083547	0.0863843
0.0931069	0.0958432	0.0993027
0.0967473	0.0995523	0.103113
0.0997765	0.102856	0.106437
0.102869	0.106128	0.109079
0.102781	0.105985	0.108901
0.102949	0.106139	0.109416
0.106019	0.10925	0.111495
0.109192	0.112382	0.113889
0.107069	0.110272	0.112052
0.108545	0.111762	0.113459
0.109727	0.113027	0.115112
0.112512	0.115702	0.118142
0.113633	0.117002	0.11935
0.118201	0.121419	0.123685
0.12338	0.126584	0.129234
0.122511	0.125646	0.128513
0.119389	0.122579	0.125777
0.120935	0.124262	0.127791
0.121727	0.125288	0.128113
0.117546	0.120805	0.124241
0.114289	0.11774	0.121222
0.115741	0.119096	0.122744
0.118602	0.122122	0.125626
0.123069	0.126727	0.13061
0.124392	0.127939	0.132364
0.125451	0.129026	0.133929
0.133017	0.136524	0.141348
0.144512	0.148114	0.152838
0.153361	0.156977	0.162113
0.154598	0.158215	0.16404
0.154092	0.157681	0.164393
0.16147	0.165417	0.171885
0.167521	0.171742	0.17777
0.175038	0.17941	0.185312
0.174696	0.179302	0.185231
0.169333	0.17405	0.18009
0.169183	0.174078	0.179635
0.174724	0.180032	0.185529
0.176439	0.182159	0.187947
0.177281	0.183042	0.189617
0.177101	0.182849	0.18952
0.179361	0.185122	0.191614
0.178084	0.18401	0.190769
0.17738	0.183609	0.19093
0.167993	0.174497	0.181547
0.140492	0.147422	0.154905
0.147665	0.154389	0.163351
0.147109	0.153929	0.163316
0.145247	0.152342	0.162856
0.139485	0.146883	0.15778
0.129852	0.137511	0.148644
0.127786	0.135596	0.147443
0.130777	0.138683	0.15141
0.129352	0.137382	0.150996
0.122473	0.131245	0.144818
0.119746	0.12878	0.141942
0.114403	0.124001	0.137408
0.116049	0.125701	0.139985
0.120245	0.130062	0.144628
0.124994	0.135444	0.150148
0.131317	0.142427	0.157251
0.171389	0.183117	0.197487
0.187183	0.199173	0.212666
0.198355	0.21084	0.224425
0.210305	0.223395	0.236042
0.22098	0.234345	0.247042
0.217265	0.231125	0.244358
0.212535	0.226932	0.241078
0.199576	0.214178	0.22838
0.184146	0.199078	0.213967
0.168856	0.184063	0.199283
0.164479	0.179604	0.195466
0.162684	0.178111	0.194609
0.156564	0.172184	0.18862
0.163543	0.179108	0.195367
0.163736	0.179288	0.196289
0.162447	0.178479	0.196353
0.137649	0.153819	0.172004
0.138179	0.154803	0.171812
0.157312	0.174101	0.190164
0.156207	0.174068	0.189231
0.130312	0.148517	0.162398
0.131958	0.150328	0.164223
0.135442	0.154307	0.16842
0.133391	0.152146	0.166052
0.132979	0.151913	0.166201
0.124745	0.143706	0.158747
0.121105	0.140273	0.154667
0.122894	0.142337	0.157017
0.14468	0.163847	0.17955
0.144337	0.16356	0.179437
0.147655	0.166988	0.183504
0.145912	0.16567	0.181867
0.12074	0.140471	0.156959
0.122732	0.142202	0.159877
0.121321	0.140557	0.15894
0.121548	0.140881	0.158903
0.122069	0.141635	0.159628
0.12122	0.14058	0.158898
0.114964	0.134022	0.152667
0.11669	0.135308	0.154996
0.147608	0.166377	0.185263
0.148241	0.167147	0.185498
0.141306	0.160212	0.177882
0.136129	0.155365	0.172807
0.132897	0.151555	0.168951
0.133487	0.152105	0.168901
0.137406	0.155721	0.17276
0.134195	0.153569	0.169481
0.131335	0.150516	0.166897
0.128332	0.147225	0.163725
0.128037	0.147906	0.163109
0.127635	0.147847	0.162697
0.125612	0.146017	0.161571
0.121161	0.141374	0.157017
0.119802	0.140303	0.155035
0.11556	0.13646	0.149919
0.113966	0.135265	0.14814
0.111852	0.133742	0.144806
0.110245	0.131915	0.143558
0.11036	0.132085	0.143268
0.109709	0.131392	0.141957
0.107857	0.129472	0.140141
0.10662	0.128387	0.138442
0.105555	0.126827	0.137138
0.102676	0.123755	0.134169
0.101496	0.122424	0.133044
0.103137	0.123776	0.133918
0.10543	0.125835	0.135771
0.106986	0.127006	0.13717
0.108087	0.127846	0.138564
0.107378	0.126917	0.136983
0.107301	0.126496	0.136774
0.104434	0.123134	0.133722
0.103753	0.122137	0.13275
0.0998273	0.118239	0.127835
0.101063	0.11902	0.128869
0.102554	0.12014	0.130185
0.106657	0.124064	0.133692
0.108453	0.125407	0.135132
0.107918	0.124116	0.13395
0.109968	0.125506	0.134645
0.11387	0.128747	0.138558
0.11298	0.128009	0.137649
0.111658	0.126123	0.135836
0.115066	0.129242	0.138842
0.117486	0.130851	0.14038
0.118848	0.131938	0.140532
0.132285	0.144797	0.153236
0.14151	0.153514	0.161482
0.151034	0.162694	0.171352
0.151341	0.162588	0.170961
0.149622	0.160499	0.168932
0.143299	0.153735	0.161852
0.145149	0.155447	0.162086
0.148293	0.158165	0.164129
0.15209	0.161399	0.168196
0.143302	0.152115	0.158663
0.136758	0.145091	0.151529
0.13593	0.143946	0.149395
0.13382	0.141699	0.147444
0.133778	0.141272	0.147481
0.136791	0.143914	0.1505
0.135341	0.142326	0.149199
0.128196	0.134796	0.140995
0.12433	0.130696	0.135922
0.119551	0.125614	0.130621
0.114922	0.120738	0.125188
0.113329	0.118953	0.122931
0.107669	0.113101	0.117391
0.104202	0.109441	0.113165
0.105077	0.110164	0.113042
0.101296	0.106219	0.109047
0.0953367	0.100108	0.102793
0.0906188	0.0951288	0.0977011
0.0887447	0.0929385	0.0962481
0.0907324	0.0947337	0.0978287
0.0926786	0.0964736	0.098857
0.0934315	0.097034	0.0990644
0.0906331	0.0941394	0.0959764
0.0865554	0.0900617	0.0919288
0.0830622	0.0863485	0.0884361
0.0801487	0.0833112	0.0854043
0.07894	0.0819787	0.0837916
0.0786145	0.0814195	0.0836592
0.0785132	0.0812494	0.0830132
0.0728988	0.07547	0.0766861
0.0717913	0.0742388	0.0753876
0.0704833	0.073027	0.0737607
0.0689172	0.0711722	0.072167
0.0667037	0.0687249	0.0700232
0.0642993	0.0661968	0.0676097
0.0632956	0.0652756	0.066554
0.0607984	0.0628746	0.0639677
0.0615188	0.06354	0.0645579
0.0603255	0.0622367	0.0631029
[truncated: 17 more rows]

## Sheet: Figure 4
	Rural grid		Suburban grid		Urban grid
Average overloads	Lower income	Higher income	Lower income	Higher income	Lower income	Higher income
Line overloads	0.0775	2.62875	0.175	7.55375	0.99	12.095
Transformer overloads	5.2525	67.2013	0	0.07375	0.36125	6.0025

## Sheet: Figure 5
	Rural grid		Suburban grid		Urban grid
	Lower income	Higher income	Lower income	Higher income	Lower income	Higher income
Average simulated grid reinforcement costs	19586	29308.8	503.686	16953.4	8949.95	51718.6

## Sheet: Figure 6
	Rural grid		Suburban grid		Urban grid
	Lower income	Higher income	Lower income	Higher income	Lower income	Higher income
Average simulated grid reinforcement costs	24825.8	28235.1	1843.55	8947.09	16966.6	42405

## Sheet: Figure 7 and 9
Breakdown of grid reinforcement costs asymmetries	Rural grid	Suburban grid	Urban grid
Overall	0.496415	32.6587	4.77865
excl. model choice	0.469161	28.2012	4.40627
excl. driving patterns	0.416152	13.1949	2.89804

## Sheet: Table 1
Segment	Mini	Small	Compact	Medium-sized	SUV	Luxury
Usable battery (kWh)	32	41	58	76	87	84
Electricity consumption (kW/100km)	17.7	20.3	19.3	20.9	25.8	33

## Sheet: Table 2
Household group	Mini	Small	Compact	Medium-sized	SUV	Luxury
Higher-income	0.08	0.19	0.21	0.12	0.31	0.08
Lower-income	0.06	0.13	0.19	0.17	0.25	0.19
All	0.07	0.16	0.2	0.15	0.28	0.14

## Sheet: Table 3
Persons per household	Rural	Suburban	Urban
1	0.35	0.4	0.54
2	0.35	0.33	0.27
3	0.14	0.12	0.1
4	0.12	0.11	0.07
5 or more	0.04	0.04	0.02

## Sheet: Table 4
Households per building	Rural	Suburban	Urban
1	0.7	0.55	0.53
2	0.17	0.13	0.1
3	0.09	0.16	0.14
4	0.03	0.12	0.15
5 or more	0.01	0.04	0.08
